# Supplementary material for: Metabarcoding Analysis Reveals Microbial Diversity and Potential Soilborne Pathogens Associated with Almond Dieback and Decline
Source: Plants (Basel). 2025 Jul 26;14(15):2309. doi: 10.3390/plants14152309 (PMC12348373; doi:10.3390/plants14152309)
Supplement: Supplementary file 1 [file plants-14-02309-s001.zip › Supplementary Table 1.xlsx]

## Sheet: Supplementary Table 1
Pathogen	Potential Pathogen		Foliar disease that can exacerbate decline and dieback
Almond Variety	Soleta							Guara							Belona							Antoneta						Lauranne													Makako							Activity
Genus or species\Sample name	Amostra 23	Amostra 24	Amostra 25	Amostra 26	A49	A88	A92	A27	A29	A48	A51	A56	A63	A64	A7	A9	A11	A28	A35	A53	A91	A30	A32	A36-37	A60	A61	A65	A13	A15	A17	A19	A21	A23	A25	A31	A34	A50	A52	A54	A59	A33	A57	A58	A62	Total reads	Prevalence (samples, n)	Prevalence (%)	Primary	Secondary
Neocosmospora rubicola	0	0	0	0	20	0	0	7753	165	0	0	83	0	0	424	2166	39	2794	6	193	0	11699	1152	12	0	0	0	530	131	29	29	481	117	24	98	9385	0	13	0	0	7367	882	0	18	45610	26	59.0909	Root and Crown Rots	Vascular Wilt
Dactylonectria estremocensis	0	0	0	0	6419	0	0	0	153	376	387	246	216	347	0	824	0	5	0	5312	0	341	259	5	489	1130	294	4524	11	0	0	254	1813	85	52	137	237	215	349	759	0	1098	55	1223	27615	30	68.1818	Root and Crown Rots
Plectosphaerella niemeijerarum	189	10	0	80	2288	0	0	0	46	4511	64	46	1093	1289	0	15	8113	0	8	369	0	18	0	1607	0	193	880	48	762	3	0	80	0	7	5	25	1697	49	3069	303	6	60	11	0	26944	32	72.7273	Root and Crown Rots	Wood Discoloration and Decay
Phytophthora pisi	0	0	0	0	0	0	0	0	144	0	0	0	0	0	8681	0	0	0	0	0	0	144	11	0	0	0	0	0	0	0	0	0	54	6445	23	31	0	0	0	0	44	0	0	0	15577	9	20.4545	Root and Crown Rots
Sclerotinia sclerotiorum	43	14	9	9	0	0	0	0	0	0	16	120	0	4	0	0	0	0	0	3686	0	0	0	0	0	94	79	0	0	8	0	5	0	3	8	0	8	13	179	0	0	3943	7	13	8261	20	45.4545	Root and Crown Rots
Fusarium solani	0	0	0	0	0	0	0	0	0	60	0	0	6	22	35	0	0	3054	0	339	0	311	95	0	32	33	0	0	0	0	0	0	18	0	53	89	2328	32	0	13	165	429	0	30	7144	19	43.1818	Vascular Wilt	Root and Crown Rots
Cadophora luteo-olivacea	0	0	0	0	0	0	0	0	0	0	0	0	0	1819	0	0	0	0	0	45	0	0	0	0	0	6	249	0	0	0	0	0	0	0	0	0	3888	0	34	0	0	0	0	67	6108	7	15.9091	Wood Discoloration and Decay	Vascular Wilt
Truncatella angustata	0	0	0	0	0	0	0	0	0	0	39	3612	35	0	0	0	0	0	0	31	0	74	0	0	0	8	0	2	0	0	0	0	0	0	0	0	0	158	59	6	0	782	187	9	5002	13	29.5455	Trunk and Stem Cankers	Root and Crown Rots
Dactylonectria anthuriicola	0	0	0	0	0	0	0	0	0	0	0	0	0	0	0	0	0	0	0	28	0	49	0	0	0	0	0	81	0	0	0	1301	33	1163	0	0	0	0	0	0	12	0	0	0	2667	7	15.9091	Root and Crown Rots
Rhizoctonia	0	0	0	0	0	0	0	0	0	0	58	0	0	0	0	0	0	282	0	0	0	0	0	0	0	0	0	0	0	0	0	0	0	0	0	0	0	0	1948	0	0	0	0	0	2288	3	6.81818	Root and Crown Rots
Thelonectria acrotyla	0	0	0	0	0	0	0	71	1014	0	0	0	0	0	0	0	0	102	0	0	0	619	10	0	0	0	0	0	8	0	0	36	0	0	0	0	0	0	0	0	98	0	0	0	1958	8	18.1818	Root and Crown Rots
Phaeoacremonium	0	0	0	0	0	0	0	509	13	0	0	7	0	0	0	916	0	107	0	133	0	124	75	0	10	10	0	0	0	0	0	0	0	0	0	0	0	0	10	0	3	0	0	0	1917	12	27.2727	Wood Discoloration and Decay	Vascular Wilt
Macrophomina phaseolina	0	0	0	0	0	0	0	4	967	0	0	0	0	0	0	0	5	38	0	0	0	0	0	0	0	0	0	0	12	0	0	4	0	0	0	236	0	0	0	0	139	0	0	0	1405	8	18.1818	Root and Crown Rots
Didymella	0	0	0	0	0	0	0	178	500	0	0	0	0	26	0	0	13	37	0	0	0	0	23	0	0	0	83	320	0	0	0	0	74	15	0	103	0	0	0	0	32	0	0	0	1404	12	27.2727	Trunk and Stem Cankers	Wood Discoloration and Decay
Cylindrocarpon	0	0	0	0	0	0	0	0	0	0	27	12	0	0	0	0	0	0	0	43	0	0	0	0	0	0	0	410	0	0	0	0	34	0	0	0	0	0	0	0	30	391	5	0	952	8	18.1818	Root and Crown Rots	Wood Discoloration and Decay
Cadophora	0	0	0	0	0	0	0	0	0	0	0	0	0	599	0	0	17	53	0	0	0	19	0	0	0	0	0	0	22	0	0	0	0	0	0	0	0	0	0	0	32	0	0	0	742	6	13.6364	Wood Discoloration and Decay	Vascular Wilt
Phaeoacremonium inflatipes	0	0	0	0	210	0	0	0	0	265	0	0	0	13	0	0	0	0	0	0	0	0	0	0	0	0	0	0	0	0	0	0	0	0	0	0	3	0	0	0	0	0	0	0	491	4	9.09091	Wood Discoloration and Decay	Vascular Wilt
Kalmusia longispora	0	0	0	0	0	0	0	0	0	0	0	0	0	0	0	0	0	0	0	0	0	0	0	0	0	0	460	0	0	0	0	0	0	0	0	0	0	0	0	0	0	0	0	0	460	1	2.27273	Wood Discoloration and Decay
Phytophthora	0	0	0	0	0	0	0	0	0	0	0	0	0	0	0	0	0	0	0	0	0	0	0	0	300	0	0	0	0	0	0	0	0	0	0	0	135	0	0	0	0	0	0	0	435	2	4.54545	Root and Crown Rots
Lasiodiplodia lignicola	0	0	0	0	0	0	0	197	0	0	0	0	0	0	0	0	0	223	0	0	0	0	0	0	0	0	0	0	0	0	0	0	0	0	0	0	0	0	0	0	0	0	0	0	420	2	4.54545	Trunk and Stem Cankers	Wood Discoloration and Decay
Verticillium	0	0	0	0	0	0	0	0	0	0	7	0	123	0	0	0	0	0	0	0	0	0	0	0	0	0	0	0	0	0	0	0	0	0	0	0	0	0	0	33	0	50	0	51	264	5	11.3636	Vascular Wilt	Root and Crown Rots
Neopestalotiopsis	0	0	0	0	0	0	0	0	0	0	0	0	0	219	0	0	0	0	0	0	0	15	0	0	0	0	0	0	0	0	0	0	0	0	0	0	0	0	0	0	0	0	0	0	234	2	4.54545	Trunk and Stem Cankers
Ilyonectria mors-panacis	0	0	0	0	0	0	0	0	0	0	0	0	0	0	0	0	0	24	0	0	0	10	15	0	0	0	0	0	0	0	0	30	0	8	0	0	0	0	0	0	23	0	13	0	123	7	15.9091	Root and Crown Rots
Diaporthe	0	0	0	0	0	0	81	0	0	0	0	0	0	0	0	0	0	0	0	0	6	0	0	0	13	6	0	0	0	0	0	0	0	0	0	0	0	0	0	0	3	3	0	0	112	6	13.6364	Trunk and Stem Cankers
Ilyonectria	0	0	0	0	0	0	0	0	0	0	0	0	0	0	0	0	0	0	0	0	0	0	0	0	0	0	0	0	0	0	0	104	0	0	0	0	0	0	0	0	0	0	0	0	104	1	2.27273	Root and Crown Rots
Pleurostoma richardsiae	0	0	0	0	0	0	0	0	0	0	0	0	0	0	0	0	0	0	0	0	0	0	0	0	0	0	0	0	0	0	0	0	0	0	0	102	0	0	0	0	0	0	0	0	102	1	2.27273	Wood Discoloration and Decay
Eutypa leptoplaca	0	0	0	0	0	0	0	0	0	0	0	78	0	0	0	0	0	0	0	0	0	0	0	0	0	0	0	0	0	0	0	0	0	0	0	0	0	0	0	0	0	0	0	0	78	1	2.27273	Trunk and Stem Cankers
Collophora hispanica	0	0	0	0	0	0	0	0	0	0	0	0	0	0	0	0	0	0	0	0	0	0	0	0	65	0	0	0	0	0	0	0	0	0	0	0	0	0	0	0	0	0	0	0	65	1	2.27273	Wood Discoloration and Decay
Ilyonectria robusta	0	0	0	0	0	0	0	0	0	0	0	19	13	0	0	0	0	0	0	0	0	0	0	0	0	30	0	0	0	0	0	0	0	0	0	0	0	0	0	0	0	0	0	0	62	3	6.81818	Root and Crown Rots
Peniophora	26	0	0	0	0	0	0	0	0	0	0	0	0	0	2	0	0	0	0	0	0	0	0	0	0	0	0	5	0	0	0	0	11	0	0	0	0	0	0	0	2	0	0	0	46	5	11.3636	Wood Discoloration and Decay
Phaeoacremonium venezuelense	0	0	0	0	0	0	0	0	0	0	0	0	0	0	0	0	0	0	0	0	0	0	0	0	0	0	0	0	0	0	40	0	0	0	0	0	0	0	0	0	0	0	0	0	40	1	2.27273	Wood Discoloration and Decay	Vascular Wilt
Diaporthe foeniculina	0	0	0	0	0	0	18	0	0	0	0	0	0	0	0	0	0	0	0	0	16	0	0	0	0	0	0	0	0	0	0	0	0	0	0	0	0	0	0	0	0	0	0	0	34	2	4.54545	Trunk and Stem Cankers
Campylocarpon fasciculare	0	0	0	0	0	0	0	0	0	0	0	0	0	0	0	0	0	30	0	0	0	0	0	0	0	0	0	0	0	0	0	0	0	0	0	0	0	0	0	0	0	0	0	0	30	1	2.27273	Root and Crown Rots	Wood Discoloration and Decay
Ilyonectria lusitanica	0	0	0	0	0	0	0	0	0	0	0	0	0	0	0	0	0	0	0	0	0	0	0	0	0	0	0	0	0	0	0	0	0	0	0	0	0	0	0	0	0	0	30	0	30	1	2.27273	Root and Crown Rots
Pestalotiopsis	0	0	0	0	0	0	0	0	0	0	0	0	0	0	0	0	0	0	0	0	0	0	0	0	0	0	0	0	0	0	0	0	27	0	0	0	0	0	0	0	0	0	0	0	27	1	2.27273	Trunk and Stem Cankers
Fusarium equiseti	0	0	0	0	0	0	0	0	0	0	0	0	0	0	0	0	0	0	0	0	25	0	0	0	0	0	0	0	0	0	0	0	0	0	0	0	0	0	0	0	0	0	0	0	25	1	2.27273	Vascular Wilt	Root and Crown Rots
Botryosphaeria fabicerciana	0	0	0	0	0	0	0	0	0	0	0	0	0	0	0	0	0	0	0	0	0	0	0	0	0	0	0	0	0	0	0	0	0	0	0	24	0	0	0	0	0	0	0	0	24	1	2.27273	Trunk and Stem Cankers
Neofusicoccum	0	0	0	0	0	0	0	0	22	0	0	0	0	0	0	0	0	0	0	0	0	0	0	0	0	0	0	0	0	0	0	0	0	0	0	0	0	0	0	0	0	0	0	0	22	1	2.27273	Trunk and Stem Cankers
Cylindrocladiella vitis	0	0	0	0	0	0	0	0	0	0	0	0	0	0	0	0	0	14	0	0	0	0	0	0	0	0	0	0	0	0	0	0	0	0	0	0	0	0	0	0	0	0	0	0	14	1	2.27273	Root and Crown Rots
Fusarium sporotrichioides	0	0	0	0	0	0	0	0	0	0	0	0	0	0	0	0	0	0	0	0	13	0	0	0	0	0	0	0	0	0	0	0	0	0	0	0	0	0	0	0	0	0	0	0	13	1	2.27273	Root and Crown Rots
Phytopythium vexans	0	0	0	0	0	0	0	0	12	0	0	0	0	0	0	0	0	0	0	0	0	0	0	0	0	0	0	0	0	0	0	0	0	0	0	0	0	0	0	0	0	0	0	0	12	1	2.27273	Root and Crown Rots
Phomopsis limonii	0	0	0	0	0	0	10	0	0	0	0	0	0	0	0	0	0	0	0	0	0	0	0	0	0	0	0	0	0	0	0	0	0	0	0	0	0	0	0	0	0	0	0	0	10	1	2.27273	Trunk and Stem Cankers
Coprinellus flocculosus	0	0	0	0	0	0	0	0	0	0	0	0	0	0	0	0	0	0	0	0	0	0	0	0	0	5	0	0	0	0	0	0	0	0	0	0	0	0	0	0	0	0	0	0	5	1	2.27273	Root and Crown rots
Botryosphaeria dothidea	0	0	0	0	0	0	0	0	0	0	0	0	0	0	0	0	0	0	0	0	4	0	0	0	0	0	0	0	0	0	0	0	0	0	0	0	0	0	0	0	0	0	0	0	4	1	2.27273	Trunk and Stem Cankers
Acremonium sclerotigenum	0	0	0	0	0	0	3	0	0	0	0	0	0	0	0	0	0	0	0	0	0	0	0	0	0	0	0	0	0	0	0	0	0	0	0	0	0	0	0	0	0	0	0	0	3	1	2.27273	Wood Discoloration and Decay	Vascular Wilt
Pestalotiopsis grevilleae	0	0	0	0	0	0	0	0	0	0	0	0	0	0	0	0	0	0	0	0	0	0	0	0	0	0	6384	0	0	0	0	0	0	0	0	0	0	0	0	0	0	0	0	0	6384	1	2.27273	Trunk and Stem Cankers
Kalmusia	0	0	0	0	0	0	0	0	0	0	0	62	0	0	0	0	0	0	0	44	0	0	0	0	79	0	0	0	0	0	0	0	0	0	0	0	0	0	0	0	0	0	0	11	196	4	9.09091	Trunk and Stem Cankers	Wood Discoloration and Decay
Phoma aloes	0	0	0	0	0	0	0	0	0	0	0	0	0	0	0	0	0	0	0	0	82	0	0	0	0	0	0	0	0	0	0	0	0	0	0	0	0	0	0	0	0	0	0	0	82	1	2.27273	Trunk and Stem Cankers
Pestalotiopsis novae-hollandiae	0	0	0	0	0	0	0	0	0	0	0	0	0	0	0	0	0	0	0	0	48	0	0	0	0	0	0	0	0	0	0	0	0	0	0	0	0	0	0	0	0	0	0	0	48	1	2.27273	Trunk and Stem Cankers
Pestalotiopsis australis	0	0	0	0	0	0	0	0	0	0	0	0	0	0	0	0	0	0	0	0	0	12	0	0	0	0	0	0	0	0	0	0	0	0	0	0	0	0	0	0	0	0	0	0	12	1	2.27273	Trunk and Stem Cankers
Stemphylium majusculum	82	152	109	19	25176	0	0	129	222	7488	995	133	878	1608	10337	2350	382	806	2600	5306	0	133	2135	99	206	158	247	2031	179	3250	430	1249	874	756	879	99	18833	38	938	47	1286	1766	505	347	95257	41	93.1818
Cristulariella depraedans	0	0	0	0	0	26723	32400	0	0	0	0	0	0	0	0	0	0	0	0	0	407	0	0	0	0	0	0	0	0	0	0	0	0	0	0	0	0	0	0	0	0	0	0	0	59530	3	6.81818
Mycosphaerella tassiana	2479	1561	1098	35	0	127	46	68	432	0	1136	2041	1064	9	479	629	402	207	304	1782	143	521	3984	145	1277	193	207	636	520	311	848	317	152	1087	2281	110	0	766	210	180	387	693	2041	881	31789	41	93.1818
Stemphylium vesicarium	0	0	0	0	0	331	14964	0	0	0	0	0	0	0	0	0	0	0	0	0	227	0	0	0	0	0	0	0	0	0	0	0	0	0	0	0	0	0	0	0	0	0	0	0	15522	3	6.81818
Alternaria angustiovoidea	15543	25511	20271	22097	20136	200	4794	3414	12979	18346	2978	8738	19016	27776	47412	11168	3898	7280	26297	11960	2384	5424	14143	659	15845	10850	19920	4342	14794	13138	4263	10315	12027	23632	5718	5791	6321	9542	13973	17296	7144	5189	31235	9533	573292	44	100
Filobasidium magnum	8575	22280	18795	21990	43	854	408	16	16	258	22953	2450	24237	1856	2490	7318	2519	62	13858	1007	5992	443	1051	320	5899	9121	723	16054	2652	14732	12483	4755	7371	3227	650	40	1851	654	3213	1571	50	4719	2094	11049	262699	44	100
Fusarium	0	0	0	0	166	0	0	16509	31889	3295	116	4274	13	8166	4491	4221	1452	16781	157	3702	7	27349	6521	89	660	774	332	6331	10614	3050	1408	3922	6678	6321	1802	10383	4395	3133	1403	163	14227	5407	38	259	210498	38	86.3636
Vishniacozyma carnescens	22180	13634	15987	24603	101	1395	1826	16	16	71	5685	4558	6414	1122	1477	2025	924	68	4377	2263	1453	195	2398	995	3595	2915	579	10920	279	1431	242	1891	3972	661	1080	24	56	6455	6535	10159	116	938	5297	4439	175367	44	100
Trichoderma pubescens	0	0	0	0	0	0	0	52	10552	72	0	0	0	0	0	0	18980	0	0	0	0	32	32	29	0	0	0	270	29170	19259	5913	996	193	17	0	0	0	0	65	0	0	0	0	0	85632	15	34.0909
Vishniacozyma victoriae	5349	7580	10740	1044	0	13242	5296	6	118	0	1165	6002	995	134	168	43	286	0	143	569	4923	0	953	95	2606	2985	359	1817	0	163	28	264	613	316	534	49	8	1367	1121	1985	52	256	2763	2515	78652	39	88.6364
Aureobasidium	918	139	199	19	0	0	0	9	792	0	412	1078	197	26	1975	204	30	175	1018	172	0	74	4539	7	3724	2804	32	1199	98	4801	14	4013	10850	22931	793	301	0	21	253	206	147	35	83	895	65183	38	86.3636
Cladosporium basi-inflatum	0	0	0	0	0	8057	17316	0	0	0	0	0	0	0	0	0	0	0	0	0	19006	0	0	0	0	0	0	0	0	0	0	0	0	0	0	0	0	0	0	0	0	0	0	0	44379	3	6.81818
Epicoccum	222	699	343	13	0	0	0	134	427	19	0	1002	0	1779	293	2592	118	157	574	1005	0	97	4059	11	77	124	1099	2028	7	2254	101	1141	7043	13129	602	261	36	58	320	18	56	93	315	0	42306	37	84.0909
Filobasidium floriforme	165	7590	6341	333	0	105	64	4	83	10	17	439	22	165	2	110	0	13	323	22	272	3	642	0	318	3152	39	1387	3	4602	49	3135	209	3377	429	19	0	0	96	239	11	0	3175	137	37102	38	86.3636
Trichoderma	0	0	0	0	1454	0	0	642	76	154	0	137	0	0	245	0	257	21601	0	0	0	132	76	0	0	0	0	218	1005	27	1369	122	0	16	2	228	191	0	145	0	7438	0	0	0	35535	21	47.7273
Tausonia pullulans	0	0	0	0	0	0	0	0	0	0	43	2774	55	0	0	0	0	0	0	32	0	0	0	0	295	615	0	0	0	0	0	0	0	0	0	0	0	29577	937	42	0	74	60	54	34558	12	27.2727
Talaromyces	0	0	0	0	10	0	0	15135	1659	81	0	0	0	0	4	0	16	3200	0	0	5	8622	983	0	0	0	0	90	0	0	1003	69	179	18	5	2110	12	0	0	0	280	0	38	0	33519	20	45.4545
Lipomyces yarrowii	0	0	0	0	0	0	0	38	0	0	0	0	0	0	0	0	0	0	0	0	0	0	0	0	0	0	0	0	0	0	0	0	0	0	0	32069	0	0	0	0	391	0	0	0	32498	3	6.81818
Rhodotorula babjevae	245	978	3103	3609	0	4	557	8	1483	0	327	448	17	12	307	825	3994	966	766	70	26	266	245	7	63	162	5	460	44	313	785	463	784	154	148	56	4	1449	1684	806	154	607	17	1652	28073	42	95.4545
Wickerhamomyces ciferrii	0	0	0	0	0	0	50	0	3	0	0	0	0	0	0	0	0	0	0	0	311	2	19687	0	0	0	0	0	0	0	0	1879	35	18	5076	267	14	0	0	0	6	0	0	0	27348	12	27.2727
Sporobolomyces roseus	1025	1824	1855	118	0	1963	396	3	97	0	92	134	40	0	0	51	6	6	42	42	123	52	8175	0	0	9	0	755	61	433	10	867	258	518	3654	7	5	84	55	36	3	265	96	362	23522	37	84.0909
Vishniacozyma	38	204	1521	880	0	1216	1017	0	0	21	1907	298	222	214	26	71	2678	51	230	517	838	375	305	899	423	310	490	3640	79	217	0	588	1319	116	142	0	17	122	315	993	21	518	207	195	23240	39	88.6364
Filobasidium chernovii	1273	1211	506	20	0	2438	1485	8	31	7	2095	569	818	0	0	0	44	52	8	0	869	0	944	243	1706	1189	0	220	0	84	36	53	109	68	482	501	0	6	275	129	17	2063	155	2761	22475	35	79.5455
Candida subhashii	0	0	0	0	53	0	0	14	13	15	0	0	0	0	0	0	731	16755	0	0	0	1146	138	36	0	0	0	0	17	0	138	0	2	0	0	0	0	0	13	0	1838	0	0	0	20909	14	31.8182
Mortierella	0	0	0	0	86	0	0	3143	1549	58	90	89	35	92	8	571	843	1487	0	388	0	1031	57	0	5000	75	0	95	1038	19	49	68	68	0	65	151	64	66	20	2481	461	813	88	307	20455	33	75
Cladosporium	1278	212	284	9	0	380	1204	13	35	0	0	0	0	26	321	535	1006	6	0	0	2543	130	880	0	0	0	66	4266	31	268	106	815	3359	1094	734	0	129	0	0	0	444	0	0	0	20174	27	61.3636
Wickerhamomyces anomalus	0	0	0	0	0	0	0	0	0	0	0	0	0	0	0	0	0	0	0	0	0	0	48	0	0	0	0	4	0	0	3	2974	23	11	65	2630	0	0	0	0	14023	0	0	0	19781	9	20.4545
Symmetrospora coprosmae	23	793	1486	1244	19	163	568	0	15	18	244	1573	379	621	14	555	0	0	1156	85	1086	26	323	447	524	637	49	1938	95	488	5	132	96	234	295	0	15	12	290	82	0	108	3459	376	19673	39	88.6364
Alternaria	603	1155	455	67	4	0	0	42	186	19	80	1026	389	118	218	233	247	50	1163	1425	0	48	1268	22	871	99	78	529	28	278	309	169	2463	271	360	335	0	15	166	47	55	193	2332	1773	19189	40	90.9091
Vishniacozyma tephrensis	822	2616	2373	2078	0	0	0	0	0	0	1145	2008	358	416	198	144	98	0	177	423	0	23	60	0	268	481	21	517	0	15	0	0	105	0	0	0	0	342	612	464	0	296	946	846	17852	27	61.3636
Myxozyma udenii	0	0	0	0	0	0	0	0	0	0	0	0	0	0	0	0	0	0	0	0	0	0	0	0	0	0	0	0	0	0	0	19	0	0	0	17689	0	0	0	0	0	0	0	0	17708	2	4.54545
Solicoccozyma phenolica	0	0	0	0	0	0	0	4040	2575	0	0	0	0	0	572	149	369	2033	0	0	0	2531	221	0	0	0	0	2143	1149	240	19	12	26	4	147	370	0	0	0	0	678	0	0	0	17278	18	40.9091
Cystofilobasidium capitatum	0	0	0	0	0	0	0	0	0	0	0	823	49	22	0	0	0	0	0	85	0	0	0	0	2811	11347	0	0	0	0	0	0	0	0	0	0	0	425	45	0	0	0	0	177	15784	9	20.4545
Penicillium	0	0	0	0	11	0	0	4388	1573	9	34	60	183	0	20	9	423	672	9	582	0	538	484	0	0	0	0	118	339	33	1134	300	129	958	29	357	0	0	18	13	197	2539	0	329	15488	29	65.9091
Dipodascopsis	0	0	0	0	0	0	0	0	0	0	0	0	0	0	0	0	0	0	0	0	0	6	5	0	0	0	0	0	0	0	0	0	0	0	0	15046	0	0	0	0	40	0	0	0	15097	4	9.09091
Moesziomyces aphidis	0	0	0	1598	7	0	0	0	14	62	0	0	0	0	0	15	1284	75	326	0	0	0	0	958	0	0	0	0	3	0	8657	0	2	0	0	0	306	4	22	0	0	0	0	0	13333	15	34.0909
Humicola nigrescens	0	0	0	0	0	0	0	7	0	0	0	28	47	0	791	10963	28	29	0	6	0	0	5	59	33	0	0	781	0	8	15	0	5	0	0	0	0	0	0	14	60	113	16	0	13008	19	43.1818
Cystofilobasidium macerans	27	1315	1111	18	0	977	10	0	8	0	43	659	39	0	0	0	0	0	0	144	22	84	0	58	965	1841	75	0	0	0	0	9	17	0	0	30	0	4303	130	326	0	245	9	123	12588	26	59.0909
Cystobasidium slooffiae	0	70	0	243	421	0	6	0	64	8	0	15	9	918	30	878	23	298	2981	33	552	607	86	52	13	14	557	1817	159	261	17	151	462	22	3	51	8	0	330	6	6	0	0	165	11336	36	81.8182
Filobasidium	167	277	69	7	0	0	0	0	2	0	2884	1415	236	0	0	0	0	0	0	154	0	0	420	262	824	207	0	37	0	10	12	11	14	18	58	0	0	0	78	52	0	2264	780	457	10715	25	56.8182
Pseudochaetosphaeronema pandanicola	0	0	0	0	0	0	0	0	0	8577	0	0	0	0	0	0	0	2	0	14	0	0	16	0	0	0	0	0	185	0	0	0	0	0	0	0	490	0	0	0	0	0	0	0	9284	6	13.6364
Aureobasidium pullulans	0	0	0	0	0	1204	3257	0	0	0	0	0	0	0	0	0	0	0	0	0	4563	0	0	0	0	0	0	0	0	0	0	0	0	0	0	0	0	0	0	0	0	0	0	0	9024	3	6.81818
Acremonium furcatum	27	0	0	919	0	0	0	27	2424	5	40	28	0	54	0	86	546	169	0	14	0	1367	5	501	0	0	0	67	122	0	0	991	569	0	17	37	136	8	61	87	154	45	14	14	8534	29	65.9091
Botryotrichum atrogriseum	0	0	0	0	0	0	0	0	0	0	30	138	0	0	384	6675	0	15	0	159	0	455	12	0	139	23	0	0	0	0	0	0	0	0	28	0	0	0	0	40	0	211	32	46	8387	15	34.0909
Vishniacozyma dimennae	155	240	287	0	0	0	0	0	0	0	232	368	584	0	0	0	29	3	0	76	0	0	0	0	2140	2336	20	9	0	9	9	0	43	4	0	39	0	0	213	0	0	0	164	1247	8207	21	47.7273
Stagonosporopsis valerianellae	0	0	0	1538	55	0	0	0	0	2146	0	6	0	108	66	82	0	0	28	0	0	0	362	0	0	0	30	0	0	0	0	0	0	0	0	0	3562	87	66	11	0	0	0	0	8147	14	31.8182
Aspergillus brasiliensis	0	0	0	0	0	0	0	0	7	0	0	0	0	0	0	0	0	0	0	0	0	7970	0	0	0	0	0	0	0	0	0	0	0	0	0	68	0	0	0	0	16	0	0	0	8061	4	9.09091
Trichoderma virilente	0	0	0	0	0	0	0	1089	1422	0	0	7	0	0	0	0	201	1485	0	0	0	0	0	0	0	0	0	250	2288	1047	61	0	0	0	31	0	0	0	16	0	124	33	0	0	8054	13	29.5455
Candida saitoana	0	0	0	0	0	0	0	0	0	0	30	3628	941	13	0	0	0	0	0	0	0	0	0	0	0	12	0	0	0	0	0	0	0	0	0	0	0	0	112	0	0	386	3	2264	7389	9	20.4545
Angustimassarina acerina	0	0	0	0	0	0	0	0	0	7	0	0	0	0	0	0	0	0	0	0	6	0	16	0	4	0	6778	60	0	0	0	0	4	5	0	0	0	0	0	0	0	0	0	0	6880	8	18.1818
Saitozyma	0	0	0	0	8	0	0	3359	2450	17	0	0	0	0	0	0	151	69	0	0	0	14	21	16	0	0	0	117	155	54	76	8	29	3	2	29	0	0	15	0	170	0	0	0	6763	20	45.4545
Holtermanniella festucosa	11	406	223	5	0	0	0	0	24	0	9	774	5	6	0	33	15	0	0	26	0	4	11	13	264	697	1844	4	50	6	0	11	0	0	17	56	0	1879	210	73	4	0	17	23	6720	30	68.1818
Alternaria terricola	0	0	34	0	0	0	0	272	130	0	137	312	28	0	0	368	27	414	0	37	0	300	1362	0	37	22	283	33	81	0	155	0	94	0	283	92	0	44	77	0	543	942	0	354	6461	26	59.0909
Solicoccozyma	0	0	0	0	0	0	0	926	258	0	57	526	34	0	0	12	0	353	0	495	0	1760	37	0	0	67	0	102	0	14	0	0	0	0	30	88	0	201	141	456	17	113	224	111	6022	22	50
Solicoccozyma terrea	0	0	0	0	0	0	0	3742	753	0	0	0	0	0	48	0	0	125	0	0	0	663	64	0	0	0	0	244	0	0	0	0	0	0	0	0	0	0	0	0	319	0	0	0	5958	8	18.1818
Mortierella gamsii	0	0	0	0	0	0	0	687	437	0	0	66	12	0	0	0	86	364	0	371	0	1119	218	0	0	0	0	74	247	419	0	75	41	14	49	0	0	41	13	1075	89	0	13	0	5510	21	47.7273
Clitopilus	0	0	0	0	0	0	0	0	0	0	0	0	0	11	0	0	0	0	0	0	0	274	6	323	0	0	13	0	0	0	0	0	0	0	7	0	4844	0	0	0	27	0	0	0	5505	8	18.1818
Bulleromyces albus	0	14	9	3025	0	0	0	0	5	0	0	0	0	263	0	70	0	0	112	8	0	0	77	0	0	0	738	280	0	60	0	31	221	65	59	0	0	0	7	0	0	0	373	0	5417	18	40.9091
Venturia	0	0	0	0	0	20	4	0	0	0	0	0	0	0	0	0	0	0	0	0	5292	0	0	0	0	0	0	0	0	0	0	0	0	0	0	0	0	0	0	0	0	0	0	0	5316	3	6.81818
Acremonium	0	0	161	168	0	0	0	0	146	0	0	71	0	0	9	6	127	170	0	0	0	136	24	0	0	0	0	34	228	0	1434	176	17	2	8	0	0	0	1597	0	623	0	0	0	5137	19	43.1818
Cystofilobasidium infirmominiatum	0	0	0	0	0	0	0	0	0	0	0	16	44	0	0	0	0	0	0	0	0	0	0	0	349	3876	0	0	0	0	0	0	0	0	0	0	0	288	0	0	0	0	0	214	4787	6	13.6364
Gelidatremaencermartinsiae	0	0	0	0	0	4730	0	0	0	0	0	0	0	0	0	0	0	0	0	0	0	0	0	0	0	0	0	0	0	0	0	0	0	0	0	0	0	0	0	0	0	0	0	0	4730	1	2.27273
Bionectria solani	0	0	15	0	527	0	0	258	155	510	0	201	0	0	0	0	0	12	0	16	0	68	25	1583	7	0	0	0	128	0	0	22	7	6	0	772	90	0	4	0	131	71	0	116	4724	22	50
Leucosporidium scottii	0	0	0	0	0	0	0	3	0	0	0	795	6	16	0	0	0	6	0	110	0	7	0	0	268	3397	0	0	0	0	0	0	0	0	0	0	0	16	60	0	0	0	0	34	4718	12	27.2727
Spiromastix warcupii	0	0	0	0	0	0	0	3245	1017	0	0	0	0	0	0	0	0	44	0	0	0	0	64	0	0	0	0	0	0	0	0	0	0	0	0	97	0	0	0	0	0	0	0	0	4467	5	11.3636
Buckleyzyma aurantiaca	0	0	23	0	0	368	0	0	0	0	13	40	185	0	0	0	0	0	0	14	69	0	0	0	1493	52	0	9	0	0	0	0	35	6	0	0	0	0	37	0	0	52	51	1893	4340	16	36.3636
Aspergillus	0	0	0	0	0	0	0	287	206	84	0	0	0	0	0	8	0	1534	0	0	0	858	241	16	59	26	0	33	0	0	20	74	16	5	93	497	0	0	0	0	102	150	0	0	4309	19	43.1818
Penicillium parviverrucosum	0	0	0	0	0	0	0	3361	303	0	0	0	0	0	0	0	0	454	0	0	0	15	77	0	0	0	0	0	0	0	10	0	0	0	0	24	0	0	0	0	0	0	0	0	4244	7	15.9091
Torula	0	0	0	0	0	0	0	0	512	0	0	41	0	8	0	0	0	17	0	22	0	0	0	0	0	146	3287	0	11	0	0	0	0	0	0	6	0	0	128	0	50	0	0	0	4228	11	25
Trigonopsis variabilis	0	0	0	0	0	0	0	0	0	0	0	0	0	0	0	0	0	0	0	0	0	0	0	0	0	0	0	0	0	0	0	0	0	0	0	3926	0	0	0	0	0	0	0	0	3926	1	2.27273
Cystobasidium	0	19	16	0	0	72	335	17	16	0	0	392	235	103	0	0	0	0	0	17	113	0	0	0	638	365	356	119	18	0	0	0	0	10	0	0	0	0	30	0	0	0	176	865	3912	20	45.4545
Sarocladium hominis	0	0	0	0	0	0	0	980	98	0	0	0	0	0	12	0	4	34	0	0	0	12	0	0	0	0	0	0	0	12	0	0	51	2432	5	9	0	0	0	0	185	0	0	0	3834	12	27.2727
Cephalotrichum nanum	0	0	0	0	0	0	0	0	0	0	0	1376	375	0	0	0	0	0	0	0	0	0	0	0	0	0	0	0	0	0	0	0	0	0	0	0	0	0	0	0	0	47	1602	0	3400	4	9.09091
Aspergillus lanosus	0	0	0	0	0	0	0	3387	12	0	0	0	0	0	0	0	0	0	0	0	0	0	0	0	0	0	0	0	0	0	0	0	0	0	0	0	0	0	0	0	0	0	0	0	3399	2	4.54545
Talaromyces funiculosus	0	0	0	0	0	0	0	0	0	0	29	101	67	11	0	0	0	0	0	25	0	0	0	0	10	60	6	0	0	0	0	0	0	0	0	0	0	8	2694	203	0	15	0	120	3349	13	29.5455
Fusarium domesticum	0	0	0	0	0	0	0	0	0	0	0	61	0	0	22	18	5	9	0	0	0	11	0	0	525	467	0	0	0	0	0	5	0	0	14	0	0	0	2090	24	0	6	0	5	3262	14	31.8182
Xenoacremonium	0	0	0	0	0	0	0	2425	0	0	0	0	0	0	0	0	0	31	0	0	0	61	110	0	0	0	0	0	0	0	502	0	36	22	0	0	0	0	0	0	0	0	0	0	3187	7	15.9091
Metschnikowia ziziphicola	0	0	0	0	0	0	0	0	0	0	0	0	0	0	0	0	0	0	0	0	0	0	0	0	0	0	0	0	0	0	0	442	0	9	2350	0	0	0	0	0	9	0	0	0	2810	4	9.09091
Paraphoma rhaphiolepidis	0	0	0	0	0	0	0	0	34	0	0	195	0	0	0	0	257	10	0	1574	0	30	0	0	461	33	0	0	0	0	0	0	0	0	0	31	0	9	9	48	0	22	0	48	2761	14	31.8182
Penicillium citrinum	0	0	0	0	0	0	0	166	1269	0	0	0	0	0	8	0	0	296	0	0	2	51	343	0	0	0	0	84	8	0	35	155	11	87	38	71	0	0	0	0	59	36	0	0	2719	17	38.6364
Golubevia pallescens	0	0	0	37	0	0	0	0	0	0	0	0	0	0	4	9	58	0	342	0	0	0	0	2175	0	0	0	0	0	0	0	0	0	0	0	0	0	0	42	0	0	0	0	0	2667	7	15.9091
Kurtzmaniella	0	0	0	0	0	0	0	0	0	0	0	0	0	0	0	0	0	0	0	0	0	2	283	0	0	0	0	0	0	0	0	2282	5	19	27	29	0	0	0	0	14	0	0	0	2661	8	18.1818
Scytalidium	0	0	0	0	3	0	0	553	590	0	0	0	0	0	0	0	0	1016	0	0	0	0	0	0	0	0	0	0	0	0	0	0	0	0	0	471	0	0	0	0	0	0	0	0	2633	5	11.3636
Gelidatrema spencermartinsiae	0	0	0	0	0	0	953	0	0	0	0	0	0	0	0	7	0	0	36	0	1539	0	30	0	17	5	0	7	0	0	0	0	0	10	16	0	0	0	0	0	0	0	0	0	2620	10	22.7273
Sporothrix stylites	0	0	0	0	0	0	0	49	0	0	0	0	0	0	0	0	0	0	0	0	0	0	0	0	0	0	0	0	0	0	0	0	0	0	0	2533	0	0	0	0	0	0	0	0	2582	2	4.54545
Rhodosporidiobolus odoratus	0	0	0	0	0	0	0	0	0	0	0	0	0	0	0	39	0	0	17	0	0	0	21	0	0	0	0	229	0	0	0	7	2145	85	16	0	0	0	0	0	0	0	0	0	2559	8	18.1818
Pseudopithomyces rosae	0	0	0	0	0	0	0	0	1382	0	0	0	0	0	248	111	69	59	0	0	0	60	336	7	0	0	0	19	9	49	0	21	46	32	5	28	0	0	21	0	10	0	0	0	2512	18	40.9091
Atractiella rhizophila	0	0	0	0	0	0	0	160	123	0	0	0	0	0	0	0	643	741	0	0	0	0	22	0	0	0	0	0	0	0	0	35	0	0	0	9	0	0	0	0	639	0	0	0	2372	8	18.1818
Sarocladium bactrocephalum	0	0	0	0	0	0	3	0	21	0	0	0	0	668	0	0	0	0	0	0	13	0	0	0	35	292	8	0	0	0	0	0	48	0	0	0	34	0	35	0	0	0	1184	0	2341	11	25
Cladorrhinum brunnescens	0	0	0	0	0	0	0	0	347	0	0	0	0	0	0	0	0	349	0	0	0	330	24	0	0	0	0	8	0	0	0	0	0	0	45	0	0	0	0	0	1104	0	0	0	2207	7	15.9091
Filobasidium wieringae	118	0	0	0	0	19	0	0	11	0	46	14	13	0	0	0	0	0	15	25	3	0	105	23	1392	103	0	65	0	0	0	0	0	0	69	7	0	0	0	0	0	83	40	31	2182	19	43.1818
Neosetophoma rosarum	0	0	0	0	0	0	0	0	0	0	0	2097	0	0	0	0	0	0	0	0	0	0	0	0	27	9	12	0	0	0	0	0	0	0	0	0	0	0	31	0	0	0	0	0	2176	5	11.3636
Myxocephala albida	0	0	0	0	17	0	0	10	6	159	0	0	0	0	0	0	0	925	0	0	0	285	71	0	0	0	0	0	0	0	0	0	0	0	0	0	8	0	0	0	690	0	0	0	2171	9	20.4545
Meyerozyma caribbica	0	0	0	0	11	0	0	0	0	10	0	0	0	0	3	0	0	571	28	0	13	3	36	39	0	0	0	0	0	0	0	1167	8	7	55	12	8	0	0	0	141	0	0	0	2112	16	36.3636
Acremonium pilosum	0	0	34	0	0	0	0	0	0	0	5	0	0	199	0	0	0	0	0	0	0	0	0	0	0	0	0	0	0	0	0	0	0	0	0	0	70	0	584	547	0	40	620	11	2110	9	20.4545
Cryptococcus festucosus	0	0	0	0	0	2007	47	0	0	0	0	0	0	0	0	0	0	0	0	0	28	0	0	0	0	0	0	0	0	0	0	0	0	0	0	0	0	0	0	0	0	0	0	0	2082	3	6.81818
Filobasidium oeirense	0	59	17	0	0	0	0	6	42	0	79	56	15	0	0	4	0	9	41	33	5	0	844	6	47	24	0	50	0	19	0	23	148	86	124	8	0	0	14	10	0	84	78	109	2040	28	63.6364
Leohumicola	0	0	0	0	0	0	0	0	0	0	4	0	0	0	0	0	0	0	0	0	0	0	0	0	0	0	0	0	0	0	0	0	0	0	0	0	0	0	26	0	0	25	0	1929	1984	4	9.09091
Podospora	0	0	0	0	0	0	0	0	0	0	0	1952	0	0	0	0	0	0	0	0	0	0	0	0	0	0	0	0	0	0	11	0	0	0	0	0	0	0	10	0	0	0	0	0	1973	3	6.81818
Papiliotrema laurentii	0	0	0	0	0	0	0	157	448	0	0	0	0	0	13	0	11	68	0	0	0	5	0	0	0	0	0	242	600	15	235	99	21	3	0	10	0	0	0	0	39	0	0	0	1966	15	34.0909
Erythrobasidium hasegawae	0	0	0	0	0	0	125	0	0	0	0	0	0	0	0	0	0	0	0	0	1828	0	0	0	0	0	0	0	0	0	0	0	0	0	0	0	0	0	0	0	0	0	0	0	1953	2	4.54545
Sporothrix	0	0	0	0	1055	0	0	0	0	130	0	0	0	0	0	0	0	0	0	0	0	0	0	0	0	0	0	0	0	0	651	0	0	0	0	61	4	0	0	0	0	0	0	0	1901	5	11.3636
Condenascus tortuosus	0	0	0	0	0	0	0	94	81	0	0	0	0	0	0	0	0	226	0	0	0	363	65	0	0	0	0	0	0	0	0	0	0	4	25	480	0	0	0	0	515	0	0	0	1853	9	20.4545
Sporobolomyces patagonicus	0	0	0	16	0	0	0	0	0	0	0	0	0	0	0	175	9	0	202	0	0	0	1166	0	0	0	0	0	0	39	0	0	0	0	243	0	0	0	0	0	0	0	0	0	1850	7	15.9091
Mortierella fatshederae	0	0	0	0	0	0	0	0	15	309	0	19	0	118	0	0	22	35	0	111	0	28	12	0	0	0	14	43	44	0	0	0	14	0	8	17	17	21	163	339	222	82	71	46	1770	23	52.2727
Sakaguchia dacryoidea	0	0	0	0	0	0	0	1646	20	0	0	0	0	0	0	0	0	59	0	0	0	0	0	0	0	0	0	0	0	0	0	0	0	0	0	0	0	0	0	0	0	0	0	0	1725	3	6.81818
Aspergillus heterocaryoticus	0	0	0	0	0	0	0	588	487	0	0	0	0	0	0	0	0	74	0	0	0	276	9	140	0	0	0	35	0	0	0	0	0	0	0	51	0	0	3	0	37	0	0	0	1700	10	22.7273
Cladophialophora	0	0	0	0	0	0	0	1155	334	0	0	0	0	0	0	0	0	68	0	0	0	0	2	0	0	0	0	0	0	0	0	0	0	0	0	35	0	0	0	0	89	0	0	0	1683	6	13.6364
Talaromyces aculeatus	0	0	0	0	0	0	0	974	330	0	0	0	0	0	0	0	0	0	0	0	0	0	0	0	0	0	0	0	17	98	264	0	0	0	0	0	0	0	0	0	0	0	0	0	1683	5	11.3636
Tilletiopsis washingtonensis	0	0	0	26	0	0	0	0	0	0	0	665	0	0	0	0	0	2	0	399	0	0	37	0	0	0	0	59	0	6	2	5	0	0	165	0	0	4	10	5	0	0	230	0	1615	14	31.8182
Sporothrix chilensis	0	0	0	0	0	0	0	245	0	0	0	0	0	0	0	0	0	0	0	0	0	0	0	0	0	0	0	9	0	0	0	0	0	0	0	1341	0	0	0	0	0	0	0	0	1595	3	6.81818
Talaromyces helicus	0	0	0	0	0	0	0	0	1589	0	0	0	0	0	0	0	0	0	0	0	0	0	0	0	0	0	0	0	0	0	0	0	0	0	0	0	0	0	0	0	0	0	0	0	1589	1	2.27273
Lasiobolidium spirale	0	0	0	0	0	0	0	0	0	0	0	1540	0	0	0	0	0	0	0	0	0	0	0	0	0	0	0	0	0	0	0	0	0	0	0	0	0	0	0	0	0	0	0	0	1540	1	2.27273
Sarocladium	0	0	0	0	0	0	0	0	0	0	0	0	1455	0	0	0	0	0	0	0	0	0	0	0	0	0	0	0	0	0	23	0	24	0	0	0	0	0	9	0	0	0	0	16	1527	5	11.3636
Penicillium paneum	0	0	0	0	0	0	0	0	0	0	0	0	0	0	0	0	0	0	0	0	0	0	952	0	0	0	0	0	0	0	0	0	0	0	571	0	0	0	0	0	0	0	0	0	1523	2	4.54545
Erythrobasidium yunnanense	0	0	0	0	0	51	139	0	0	0	0	16	0	0	0	0	0	0	0	0	1226	0	0	0	0	15	0	25	0	0	0	0	0	0	0	0	13	0	0	0	0	0	16	0	1501	8	18.1818
Lachancea quebecensis	0	0	0	0	0	0	0	7	0	0	0	0	0	0	0	0	0	7	0	0	0	0	30	0	0	0	0	0	0	0	0	12	0	0	419	3	0	0	0	0	991	0	0	0	1469	7	15.9091
Torula deospora	0	0	0	0	0	0	0	989	53	0	0	0	0	0	0	0	0	182	0	0	0	0	152	0	0	0	0	0	0	18	0	0	0	0	0	0	0	0	0	0	45	0	0	0	1439	6	13.6364
Seychellomyces hexagonus	0	0	0	0	81	0	0	0	0	84	0	0	0	7	0	0	462	9	0	0	0	0	16	68	0	0	8	0	13	0	202	0	161	8	0	0	95	0	165	0	3	0	0	0	1382	15	34.0909
Blastobotrys raffinosifermentans	0	0	0	0	0	0	0	18	85	0	0	0	0	0	0	0	0	770	0	0	0	0	0	0	0	0	0	0	0	4	0	4	0	0	0	493	0	0	0	0	0	0	0	0	1374	6	13.6364
Knufia tsunedae	0	0	0	0	0	0	0	585	228	0	0	0	0	0	0	0	0	487	0	0	0	3	3	0	0	0	0	0	0	0	0	0	0	0	0	30	0	0	0	0	27	0	0	0	1363	7	15.9091
Pseudeurotium	0	0	0	0	0	0	0	0	498	0	0	33	0	0	0	0	0	23	0	0	0	13	9	76	0	0	0	640	0	0	0	0	0	6	0	0	0	0	0	0	48	0	0	0	1346	9	20.4545
Occultifur	0	0	0	0	0	0	0	50	0	0	0	0	0	0	0	0	34	900	0	0	18	21	0	300	0	0	0	0	0	0	0	0	0	0	0	0	0	0	0	0	0	0	0	0	1323	6	13.6364
Neomicrosphaeropsis	0	0	0	0	0	0	0	0	0	0	0	0	490	0	0	0	0	0	0	0	0	0	0	0	590	237	0	0	0	0	0	0	0	0	0	0	0	0	0	0	0	0	0	0	1317	3	6.81818
Rhodotorula diobovata	0	0	0	0	0	0	0	0	0	0	0	0	0	0	0	0	0	1252	0	0	0	15	21	0	0	0	0	0	0	0	0	0	0	0	0	0	0	0	0	0	0	0	0	0	1288	3	6.81818
Matsushimamyces venustum	0	0	0	0	0	0	0	324	546	0	0	0	0	0	0	0	13	0	0	0	0	0	13	0	0	0	0	0	337	0	15	0	0	9	0	16	0	0	0	0	0	0	0	0	1273	8	18.1818
Alternaria metachromatica	98	90	26	0	0	0	278	0	0	13	0	0	0	0	0	0	68	17	41	0	67	0	96	0	0	0	0	0	0	0	43	24	18	0	33	348	0	0	0	0	0	0	0	0	1260	15	34.0909
Hymenoscyphus	0	0	0	0	0	0	0	0	0	0	0	30	0	0	0	0	0	0	0	0	0	0	0	0	0	0	0	0	0	0	0	0	0	0	0	0	0	0	0	37	0	0	1179	0	1246	3	6.81818
Chloridium aseptatum	0	0	0	0	0	0	0	1007	115	0	0	0	0	0	0	0	0	0	0	0	0	0	17	0	0	0	0	0	77	0	0	0	0	0	0	11	0	0	0	0	0	0	0	0	1227	5	11.3636
Naganishia	0	0	0	0	0	0	0	0	0	23	67	0	52	0	0	0	0	0	0	14	0	0	0	611	100	0	0	0	0	0	0	0	0	0	0	0	13	49	232	23	0	20	0	0	1204	11	25
Curvularia gladioli	0	0	0	0	0	0	0	0	1076	0	0	0	0	0	0	0	18	0	0	0	0	0	0	0	0	0	0	0	0	0	0	0	0	0	0	0	0	0	0	0	81	0	0	0	1175	3	6.81818
Chaetomium	0	0	0	0	0	0	0	120	156	0	0	94	0	0	0	0	0	284	0	0	0	332	0	0	0	0	0	58	0	0	0	5	0	0	29	39	0	0	0	0	0	39	0	12	1168	11	25
Pseudallescheria ellipsoidea	0	0	0	0	0	0	0	3	0	0	0	0	0	0	0	0	0	0	0	0	0	95	1054	0	0	0	0	0	0	0	0	0	2	0	0	0	0	0	0	0	0	0	0	0	1154	4	9.09091
Acremonium fusidioides	0	0	0	14	0	0	0	0	0	0	0	8	0	24	0	0	0	0	0	292	0	0	0	0	0	0	0	0	0	0	0	0	8	0	0	0	0	0	590	77	0	0	130	0	1143	8	18.1818
Rhodosporidiobolus colostri	0	0	0	0	0	0	0	0	0	0	117	19	0	0	0	0	0	0	0	3	0	0	0	0	162	579	0	0	0	0	0	0	0	0	0	0	0	257	0	0	0	0	0	0	1137	6	13.6364
Bisifusarium dimerum	0	0	0	0	6	0	0	21	0	0	0	0	0	0	0	0	0	907	0	0	0	26	0	0	0	0	23	0	0	0	0	0	0	0	0	0	39	0	0	0	63	27	0	0	1112	8	18.1818
Bensingtonia	0	14	17	0	0	0	0	0	0	0	4	139	119	0	0	0	0	0	0	8	0	0	0	0	64	65	0	224	0	0	0	0	0	3	0	0	0	0	5	0	0	0	274	142	1078	13	29.5455
Mariannaea macrochlamydospora	0	0	0	0	0	0	0	385	0	0	0	0	0	0	0	0	0	0	0	0	0	0	181	0	0	0	0	32	0	0	0	0	15	0	0	450	0	0	0	0	0	0	0	0	1063	5	11.3636
Aureobasidium leucospermi	0	0	0	0	0	0	0	0	95	0	0	0	0	0	0	0	0	0	45	0	0	0	463	0	0	0	0	35	0	38	0	0	245	24	117	0	0	0	0	0	0	0	0	0	1062	8	18.1818
Cardamine	0	0	0	0	1011	0	0	0	0	30	0	0	0	0	0	0	0	0	0	0	0	0	0	0	0	0	0	0	0	0	0	0	0	0	0	0	0	0	0	0	0	0	0	0	1041	2	4.54545
Arthrobotrys	0	0	0	0	0	0	0	12	0	0	0	0	0	0	0	0	0	381	0	0	0	0	0	0	0	0	0	0	0	0	0	0	0	0	0	201	419	0	0	0	0	0	0	0	1013	4	9.09091
Aspergillus caninus	0	0	0	0	0	0	0	966	0	0	0	0	0	0	0	0	0	0	0	0	0	0	3	0	0	0	0	0	0	0	0	0	0	0	0	0	0	0	0	0	0	0	0	0	969	2	4.54545
Italica achilleae	0	0	0	0	0	0	0	0	0	0	0	565	64	0	0	0	0	0	0	77	0	0	0	0	91	136	0	0	0	0	0	0	0	0	0	0	0	0	10	0	0	0	0	17	960	7	15.9091
Penicillium kongii	0	0	0	0	0	0	0	0	212	0	31	16	0	0	0	0	0	66	2	53	0	0	32	0	19	16	19	0	8	0	0	0	97	0	118	0	0	191	0	0	6	41	0	0	927	16	36.3636
Oliveonia pauxilla	0	0	0	0	0	0	0	0	0	0	0	0	0	0	0	0	0	193	0	26	0	0	0	0	0	170	0	0	0	0	0	0	0	0	0	0	0	0	0	0	418	59	0	17	883	6	13.6364
Neodidymelliopsis ranunculi	0	0	0	0	0	0	0	0	0	0	0	0	0	0	0	0	0	0	0	0	0	0	0	0	273	591	0	0	0	0	0	0	0	0	0	0	0	0	0	0	0	0	0	0	864	2	4.54545
Entoloma graphitipes	0	0	0	0	0	0	0	0	0	0	0	0	0	0	0	0	0	0	0	0	0	0	0	0	0	0	0	0	0	0	0	0	0	0	0	0	0	0	0	0	0	0	0	864	864	1	2.27273
Penicillium novae-zeelandiae	0	0	0	0	0	0	0	57	20	0	0	0	0	0	0	0	0	29	0	0	0	78	0	0	0	0	0	46	482	40	25	0	57	7	0	21	0	0	0	0	0	0	0	0	862	11	25
Rhizophlyctis rosea	0	0	0	0	0	0	0	39	302	0	0	0	0	0	0	0	0	0	0	0	0	167	269	0	0	0	0	0	0	0	0	0	0	6	64	0	0	0	0	0	14	0	0	0	861	7	15.9091
Articulospora	0	0	0	0	0	0	0	0	0	0	0	0	843	0	0	0	0	0	0	0	0	0	0	0	16	0	0	0	0	0	0	0	0	0	0	0	0	0	0	0	0	0	0	0	859	2	4.54545
Acremonium nepalense	0	0	0	0	0	0	0	0	0	0	0	0	0	0	0	0	0	0	0	0	0	0	0	103	0	0	15	0	0	0	0	0	0	0	0	0	701	0	0	0	0	0	0	0	819	3	6.81818
Cercophora mirabilis	0	0	0	0	0	0	0	11	499	0	11	0	6	0	0	0	0	0	0	0	0	0	10	179	0	0	0	0	0	0	0	0	0	0	0	7	0	0	0	0	91	2	0	0	816	9	20.4545
Metarhizium	0	0	0	0	0	0	0	0	0	0	0	0	0	0	0	0	0	0	0	0	0	0	0	0	0	0	0	3	0	0	0	0	0	0	0	0	0	0	0	0	804	0	0	0	807	2	4.54545
Wojnowiciella dactylidis	0	0	0	0	0	0	0	0	0	0	0	806	0	0	0	0	0	0	0	0	0	0	0	0	0	0	0	0	0	0	0	0	0	0	0	0	0	0	0	0	0	0	0	0	806	1	2.27273
Dioszegia hungarica	40	30	37	0	0	67	7	0	0	0	0	0	0	0	0	0	0	0	0	0	296	0	80	0	27	27	0	60	0	0	0	0	0	7	16	0	0	0	10	0	0	0	99	0	803	14	31.8182
Chaetomium apiculatum	0	0	0	0	0	0	0	0	16	0	0	0	0	0	0	0	0	0	0	0	0	0	0	0	0	0	0	0	0	0	0	0	0	0	0	779	0	0	0	0	0	0	0	0	795	2	4.54545
Acremonium acutatum	0	0	0	0	0	0	0	0	15	0	0	0	0	0	0	0	0	0	0	0	0	0	0	0	0	0	0	0	0	0	0	0	0	0	0	0	380	0	375	0	0	16	0	0	786	4	9.09091
Papiliotrema	0	0	0	0	0	46	0	0	0	0	0	0	0	0	0	0	0	0	0	0	372	0	0	0	0	0	0	93	0	0	0	0	257	0	0	0	0	0	0	0	0	0	0	0	768	4	9.09091
Naganishia adeliensis	0	0	0	0	0	0	0	0	0	0	0	17	0	0	0	0	0	0	0	0	0	0	0	0	562	85	0	0	0	0	0	0	0	0	0	0	0	20	0	0	0	0	0	41	725	5	11.3636
Acremonium persicinum	0	0	0	0	0	0	0	12	658	0	0	0	0	0	0	0	0	4	0	0	0	3	9	0	0	0	0	0	13	0	0	0	0	0	0	4	0	0	0	0	5	15	0	0	723	9	20.4545
Kondoa cylindrica	0	0	0	0	0	0	106	0	0	0	0	0	0	0	0	0	0	0	0	0	617	0	0	0	0	0	0	0	0	0	0	0	0	0	0	0	0	0	0	0	0	0	0	0	723	2	4.54545
Coniochaeta mutabilis	0	0	0	0	0	0	0	45	36	0	0	0	0	0	0	0	19	0	0	0	0	97	17	371	0	0	0	45	0	0	0	0	33	11	0	23	0	0	0	0	21	0	0	0	718	11	25
Metacordyceps chlamydosporia	0	0	0	0	0	0	0	6	36	0	0	0	0	0	0	0	15	27	0	0	0	23	0	0	0	0	0	144	93	0	0	132	0	73	0	0	0	0	0	0	169	0	0	0	718	10	22.7273
Penicillium simplicissimum	0	0	0	0	150	0	0	0	79	0	0	0	0	0	0	0	0	12	0	0	0	0	0	0	0	0	0	0	87	59	216	0	0	0	0	33	0	4	31	0	43	0	0	0	714	10	22.7273
Bullera alba	0	0	0	0	0	201	138	0	0	0	0	0	0	0	0	0	0	0	0	0	375	0	0	0	0	0	0	0	0	0	0	0	0	0	0	0	0	0	0	0	0	0	0	0	714	3	6.81818
Aspergillus wentii	0	0	0	0	0	0	0	47	7	0	0	0	0	0	0	0	0	0	0	0	0	134	8	0	0	5	0	5	0	0	0	9	0	0	6	0	0	0	0	0	0	492	0	0	713	9	20.4545
Sporobolomyces ruberrimus	0	0	0	0	0	0	0	0	0	0	0	0	0	0	0	0	0	0	0	0	16	0	422	0	0	0	0	40	0	21	0	30	30	9	136	0	0	0	0	0	0	0	0	0	704	8	18.1818
Geotrichum klebahnii	0	0	0	0	0	0	0	0	0	0	0	0	0	0	0	0	0	0	0	0	0	0	134	0	0	0	0	0	0	0	0	553	0	3	0	0	0	0	0	0	0	0	0	0	690	3	6.81818
Alternaria eureka	0	0	0	0	0	0	0	0	56	0	0	0	0	0	0	0	0	0	0	0	0	0	0	0	0	0	0	0	0	0	0	0	0	0	0	633	0	0	0	0	0	0	0	0	689	2	4.54545
Dioszegia	0	0	0	0	0	0	0	0	0	0	3	10	9	0	0	0	0	0	0	227	0	0	0	0	182	52	0	108	0	0	0	0	5	0	0	0	0	0	22	0	0	0	19	50	687	11	25
Neovaginatispora clematidis	0	0	0	0	0	0	0	0	0	0	0	0	0	0	0	0	0	0	0	0	665	0	0	0	0	0	0	0	0	0	0	0	0	0	0	0	0	0	0	0	0	0	0	0	665	1	2.27273
Aspergillus calidoustus	0	0	0	0	0	0	0	10	81	0	0	0	0	0	8	234	0	38	0	0	0	0	0	0	0	0	0	9	0	0	0	0	179	21	0	0	0	0	0	0	37	43	0	0	660	10	22.7273
Triangularia mangenotii	0	0	0	0	0	0	0	0	0	0	0	0	0	0	0	0	11	0	0	0	0	107	129	69	0	0	0	0	0	0	0	0	0	0	0	0	321	0	0	0	22	0	0	0	659	6	13.6364
Arthrinium	0	0	0	15	7	0	0	0	0	9	0	14	0	13	0	0	0	0	0	304	0	0	0	51	33	11	14	0	22	0	0	0	0	0	0	0	109	0	55	0	0	0	0	0	657	13	29.5455
Malassezia restricta	0	0	0	0	77	0	0	31	11	0	0	0	0	13	30	53	76	10	5	0	50	0	0	35	0	9	12	19	54	45	14	8	5	66	0	0	19	0	0	0	3	0	0	0	645	22	50
Westerdykella	0	0	0	0	0	0	0	26	388	0	0	0	0	0	0	0	0	173	0	0	0	4	0	0	0	0	0	5	0	0	0	0	0	0	6	29	0	0	0	0	12	0	0	0	643	8	18.1818
Apiotrichum xylopini	0	0	0	0	0	0	0	0	0	0	0	0	0	124	0	0	0	0	0	0	0	0	0	72	0	0	27	0	0	0	103	0	0	0	0	0	0	0	307	0	0	0	0	0	633	5	11.3636
Alternaria hampshirensis	0	0	0	0	0	0	0	0	0	0	0	0	447	0	0	0	0	0	0	61	0	0	0	0	48	0	0	0	0	0	0	0	0	0	0	0	0	0	23	0	0	30	0	19	628	6	13.6364
Cadophora orchidicola	0	0	0	0	0	0	0	34	16	0	0	0	0	0	0	0	0	67	0	0	0	0	0	0	0	0	0	51	246	19	10	132	0	7	0	0	0	0	0	0	41	0	0	0	623	10	22.7273
Cystobasidium benthicum	11	0	21	0	0	0	45	0	0	0	0	24	0	34	0	0	0	0	0	38	141	0	0	0	95	29	17	0	0	12	0	56	15	0	0	0	0	0	69	13	0	0	0	0	620	15	34.0909
Aspergillus insuetus	0	0	0	0	0	0	0	63	198	0	0	0	0	0	0	0	0	0	0	0	0	117	39	0	0	0	0	0	0	0	0	10	0	0	17	0	0	0	0	0	0	172	0	0	616	7	15.9091
Scytalidium sphaerosporum	0	0	0	0	0	0	0	459	22	0	0	0	0	0	0	0	0	86	0	0	0	0	0	0	0	0	0	0	0	0	0	0	0	0	0	35	0	0	0	0	10	0	0	0	612	5	11.3636
Exophiala lacus	0	0	0	0	0	0	0	0	0	0	0	592	0	0	0	0	0	0	0	0	0	0	0	0	0	0	0	0	0	0	0	0	0	0	0	0	0	0	4	0	0	0	0	0	596	2	4.54545
Penicillium bilaiae	0	0	0	0	0	0	0	0	0	0	0	0	0	0	0	0	0	0	0	0	0	0	0	0	0	0	0	0	0	0	0	590	0	0	0	0	0	0	0	0	0	0	0	0	590	1	2.27273
Devriesia	0	0	0	0	0	0	0	264	271	0	0	0	0	0	0	0	4	2	0	0	0	0	0	0	0	0	0	0	9	7	11	0	0	0	0	19	0	0	0	0	0	0	0	0	587	8	18.1818
Sporobolomyces	0	0	0	0	0	0	0	0	0	0	0	0	0	0	0	33	0	0	52	0	0	0	456	0	0	0	0	0	0	0	0	0	0	0	45	0	0	0	0	0	0	0	0	0	586	4	9.09091
Genolevuria amylolytica	0	0	0	0	0	559	4	0	0	0	0	0	0	0	0	0	0	0	0	0	20	0	0	0	0	0	0	0	0	0	0	0	0	0	0	0	0	0	0	0	0	0	0	0	583	3	6.81818
Sarocladium subulatum	0	0	0	0	0	0	0	0	0	0	0	0	0	0	0	0	0	0	0	0	0	0	0	0	0	0	0	0	0	0	0	0	14	0	0	0	0	0	0	0	0	0	565	0	579	2	4.54545
Entoloma	0	0	0	0	0	0	0	179	34	0	0	0	0	0	0	0	0	309	0	0	0	0	0	0	0	0	0	0	0	0	0	0	0	0	0	0	0	0	27	0	27	0	0	0	576	5	11.3636
Entoloma llimonae	0	0	0	0	0	0	0	60	276	0	0	0	0	0	0	0	0	201	0	0	0	0	4	0	0	0	0	0	0	0	0	0	0	0	0	27	0	0	0	0	0	0	0	0	568	5	11.3636
Fusarium lichenicola	0	0	0	0	0	0	0	0	0	0	0	0	0	0	0	0	0	563	0	0	0	0	0	0	0	0	0	0	0	0	0	0	0	0	0	0	0	0	0	0	0	0	0	0	563	1	2.27273
Acremonium pinkertoniae	0	0	0	0	0	0	0	306	136	0	0	0	0	0	0	0	0	13	0	0	0	5	20	0	0	0	0	10	0	0	0	0	0	0	0	57	0	0	0	0	2	0	0	0	549	8	18.1818
Fusicolla	0	0	0	0	0	0	0	49	196	0	0	0	0	0	0	0	0	128	0	0	0	47	21	0	0	0	0	0	7	0	0	0	0	0	0	56	0	0	0	0	34	0	0	0	538	8	18.1818
Stemphylium	0	0	0	0	0	0	0	0	0	0	0	0	0	0	0	0	341	0	0	0	0	0	194	0	0	0	0	0	0	0	0	0	0	0	0	0	0	0	0	0	0	0	0	0	535	2	4.54545
Spiromastix asexualis	0	0	0	0	0	0	0	503	0	0	0	0	0	0	0	0	0	0	0	0	0	0	0	0	0	0	0	0	0	0	0	0	0	0	0	0	0	0	0	0	0	0	0	0	503	1	2.27273
Kodamaea ohmeri	0	0	0	0	0	0	0	0	0	0	0	0	0	0	0	0	0	0	0	0	0	4	18	0	0	0	0	0	0	0	0	141	0	0	188	3	0	0	0	0	132	0	0	0	486	6	13.6364
Gelasinospora	0	0	0	0	0	0	0	0	0	0	0	0	0	0	486	0	0	0	0	0	0	0	0	0	0	0	0	0	0	0	0	0	0	0	0	0	0	0	0	0	0	0	0	0	486	1	2.27273
Meliniomyces	0	0	0	0	427	0	0	0	0	47	0	0	0	0	0	0	0	0	0	0	0	0	0	0	0	0	0	0	0	0	0	0	0	0	0	0	0	0	0	0	0	0	0	0	474	2	4.54545
Keissleriella cirsii	0	0	0	0	0	0	0	0	10	0	0	0	0	0	0	0	0	0	0	0	0	0	0	0	461	0	0	0	0	0	0	0	0	0	0	0	0	0	0	0	0	0	0	0	471	2	4.54545
Stephanonectria keithii	0	0	0	0	0	0	0	0	0	0	13	0	0	0	0	0	0	0	0	0	0	0	0	0	22	0	0	0	0	0	0	0	0	0	0	0	0	41	148	14	0	221	0	8	467	7	15.9091
Boothiomyces macroporosum	0	0	0	0	0	0	0	0	401	0	0	0	0	0	0	0	0	0	0	0	0	0	0	0	0	0	0	0	0	0	0	0	0	0	0	0	0	0	0	0	66	0	0	0	467	2	4.54545
Solicoccozyma terricola	0	0	0	0	9	0	0	10	152	23	0	0	0	49	0	0	62	4	0	7	0	0	29	0	0	0	0	0	15	0	66	0	0	0	0	0	0	0	37	0	0	0	0	0	463	12	27.2727
Mariannaea punicea	0	0	0	0	0	0	0	94	114	0	0	0	0	0	0	0	63	84	0	0	0	0	0	0	0	0	0	9	66	0	0	0	0	0	0	11	0	0	0	0	18	0	0	0	459	8	18.1818
Rhodotorula nothofagi	0	0	0	0	0	0	0	0	329	0	0	0	0	0	0	0	0	17	0	0	0	61	44	0	0	0	0	0	0	0	0	0	0	0	4	0	0	0	0	0	0	0	0	0	455	5	11.3636
Psathyrella	0	0	0	0	0	0	0	0	0	0	0	0	0	0	0	0	0	0	0	0	0	15	0	0	0	0	0	0	0	0	0	0	0	0	0	0	0	0	327	111	0	0	0	0	453	3	6.81818
Saprochaete gigas	0	0	0	0	0	0	0	0	0	0	0	0	0	0	0	0	0	0	0	0	0	0	16	0	0	0	0	0	0	0	0	354	0	0	81	0	0	0	0	0	0	0	0	0	451	3	6.81818
Glomus	0	0	0	0	0	0	0	0	0	0	17	0	0	0	0	0	0	0	0	0	0	0	0	0	0	0	15	0	0	0	0	0	0	0	0	40	0	0	0	0	0	63	0	314	449	5	11.3636
Alfaria	0	0	0	0	0	0	0	0	0	0	0	449	0	0	0	0	0	0	0	0	0	0	0	0	0	0	0	0	0	0	0	0	0	0	0	0	0	0	0	0	0	0	0	0	449	1	2.27273
Chrysosporium lobatum	0	0	0	0	0	0	0	0	57	0	0	0	0	0	0	3	0	3	0	30	0	88	0	0	10	0	0	222	0	0	0	0	0	0	7	0	0	0	0	0	11	0	0	0	431	9	20.4545
Stachybotrys limonispora	0	0	0	0	0	0	0	14	304	0	0	0	0	0	0	0	0	68	0	0	0	0	0	0	0	0	0	0	0	0	0	0	0	0	0	0	0	0	0	0	45	0	0	0	431	4	9.09091
Pichia cephalocereana	0	0	0	0	0	0	0	0	0	0	0	0	0	0	0	0	0	0	0	0	0	0	0	0	0	0	0	0	0	0	0	421	0	0	0	0	0	0	0	0	0	0	0	0	421	1	2.27273
Candida membranifaciens	0	0	0	0	0	0	0	0	0	0	0	0	0	0	0	0	0	0	0	0	0	0	0	0	0	0	0	0	0	0	0	416	0	3	0	0	0	0	0	0	0	0	0	0	419	2	4.54545
Cladophialophora chaetospira	0	0	0	0	0	0	0	111	89	20	0	0	0	0	0	0	0	26	0	0	0	0	0	0	0	0	0	7	0	5	0	76	0	0	0	18	0	0	0	0	51	0	0	0	403	9	20.4545
Conioscypha pleiomorpha	0	0	0	0	0	0	0	0	0	0	0	0	0	0	0	0	400	0	0	0	0	0	0	0	0	0	0	0	0	0	0	0	0	0	0	0	0	0	0	0	0	0	0	0	400	1	2.27273
Leptobacillium leptobactrum	0	0	0	0	126	0	0	0	0	271	0	0	0	0	0	0	0	0	0	0	0	0	0	0	0	0	0	0	0	0	0	0	0	0	0	0	0	0	0	0	0	0	0	0	397	2	4.54545
Kondoa malvinella	0	0	0	0	0	0	0	0	0	0	0	0	0	0	0	0	0	0	0	0	0	10	0	15	0	0	0	0	371	0	0	0	0	0	0	0	0	0	0	0	0	0	0	0	396	3	6.81818
Penicillium melanoconidium	0	0	0	0	0	0	0	0	0	0	0	118	0	0	0	0	0	0	0	21	0	0	0	0	257	0	0	0	0	0	0	0	0	0	0	0	0	0	0	0	0	0	0	0	396	3	6.81818
Monocillium ligusticum	0	0	0	0	0	0	0	0	0	0	0	0	0	0	0	0	0	0	0	0	0	0	0	0	0	0	0	0	0	0	0	0	0	395	0	0	0	0	0	0	0	0	0	0	395	1	2.27273
Leptospora	0	0	0	0	0	0	0	0	0	0	0	327	0	0	0	0	0	0	0	19	0	0	0	0	22	0	0	0	0	0	0	0	0	0	0	0	0	0	0	0	0	0	8	0	376	4	9.09091
Poaceascoma	0	0	0	0	0	0	0	9	16	0	0	0	0	0	3	0	0	0	0	0	0	144	0	0	0	0	0	0	5	0	0	0	0	0	0	0	0	0	0	0	196	0	0	0	373	6	13.6364
Idriella	0	0	0	0	0	0	0	108	105	26	0	0	0	0	0	0	0	0	0	0	0	11	91	0	0	0	0	23	0	0	5	0	0	0	0	0	0	0	0	0	0	0	0	0	369	7	15.9091
Pseudogymnoascus destructans	0	0	0	0	0	0	0	0	0	0	0	0	18	0	0	0	9	4	0	170	0	0	0	7	0	0	0	0	0	0	0	0	0	0	0	0	0	0	34	0	0	24	102	0	368	8	18.1818
Papiliotrema ruineniae	0	0	0	0	0	0	0	0	36	0	0	0	0	13	0	0	138	0	0	0	0	0	0	0	0	0	0	0	0	0	0	0	136	27	0	2	2	0	0	0	11	0	0	0	365	8	18.1818
Cryptococcus laurentii	0	0	0	0	0	0	0	0	0	0	0	0	0	0	0	0	0	0	92	0	0	0	13	0	0	0	0	15	0	0	0	15	228	0	0	0	0	0	0	0	0	0	0	0	363	5	11.3636
Rhodotorula toruloides	0	0	0	0	0	0	0	51	119	0	0	0	0	0	0	0	15	0	0	0	0	0	0	0	0	0	0	0	25	0	149	0	0	0	0	0	0	0	0	0	0	0	0	0	359	5	11.3636
Alternaria obclavata	0	0	0	0	0	0	0	0	0	0	0	355	0	0	0	0	0	0	0	0	0	0	0	0	0	0	0	0	0	0	0	0	0	0	0	0	0	0	0	0	0	0	0	0	355	1	2.27273
Cutaneotrichosporon moniliiforme	0	0	0	0	0	0	0	0	0	0	0	0	0	25	0	0	0	0	0	0	0	0	0	0	0	0	0	0	0	0	0	0	0	0	0	0	0	0	318	0	0	9	0	0	352	3	6.81818
Acremonium hyalinulum	264	0	0	0	0	0	0	0	0	0	0	0	0	0	0	0	0	0	0	0	0	13	0	0	0	0	0	0	0	0	0	6	5	0	0	0	0	0	0	0	51	0	0	0	339	5	11.3636
Periconia	0	0	0	0	0	0	0	23	37	0	0	0	0	0	0	0	0	73	0	0	0	0	0	0	0	0	0	0	134	0	0	6	0	0	0	0	0	0	0	0	35	10	19	0	337	8	18.1818
Allophoma cylindrispora	0	0	0	0	0	0	0	0	0	0	0	100	0	0	0	0	10	0	0	0	0	0	0	0	60	167	0	0	0	0	0	0	0	0	0	0	0	0	0	0	0	0	0	0	337	4	9.09091
Preussia	0	0	0	0	0	0	0	0	12	0	0	39	0	0	0	0	0	38	0	11	0	122	6	0	0	0	0	0	0	0	0	0	0	0	65	0	0	0	0	15	5	0	22	0	335	10	22.7273
Mariannaea dimorpha	0	0	0	0	0	0	0	0	0	0	0	334	0	0	0	0	0	0	0	0	0	0	0	0	0	0	0	0	0	0	0	0	0	0	0	0	0	0	0	0	0	0	0	0	334	1	2.27273
Talaromyces sayulitensis	0	0	0	0	0	0	0	0	0	0	0	0	0	0	0	0	0	60	0	0	0	0	0	0	0	0	0	0	0	0	0	0	0	0	0	273	0	0	0	0	0	0	0	0	333	2	4.54545
Penicillium olsonii	0	0	0	21	0	0	0	0	0	0	0	0	0	0	0	0	0	0	0	19	0	0	0	0	0	0	0	0	0	0	291	0	0	0	0	0	0	0	0	0	0	0	0	0	331	3	6.81818
Catenulostroma hermanusense	0	0	0	0	0	0	0	0	0	0	0	0	0	0	0	0	0	0	0	0	322	0	0	0	0	0	0	0	0	0	0	0	0	0	0	0	0	0	0	0	0	0	0	0	322	1	2.27273
Pichia mandshurica	0	0	0	0	0	0	0	0	0	0	0	0	0	0	0	0	0	0	0	0	0	3	0	0	0	0	0	0	0	0	0	0	0	0	0	270	0	0	0	0	47	0	0	0	320	3	6.81818
Rhodotorula kratochvilovae	0	0	0	0	0	0	0	0	0	0	0	0	0	0	0	0	0	0	0	0	0	0	0	49	25	223	0	0	0	0	0	0	0	0	0	0	0	0	0	19	0	0	0	0	316	4	9.09091
Keissleriella quadriseptata	0	0	0	0	0	0	0	0	0	0	0	68	0	0	0	0	0	0	0	240	0	0	0	0	8	0	0	0	0	0	0	0	0	0	0	0	0	0	0	0	0	0	0	0	316	3	6.81818
Psathyrella cacao	0	0	0	0	0	0	0	0	0	0	0	20	8	0	0	0	0	0	0	0	0	0	0	0	0	0	0	0	0	0	0	0	0	0	0	0	0	19	0	124	0	140	0	0	311	5	11.3636
Preussia flanaganii	0	0	0	0	0	0	0	0	0	0	0	13	0	0	0	0	0	0	0	0	0	0	0	0	0	0	0	0	0	0	0	0	0	0	0	0	0	0	0	0	0	0	298	0	311	2	4.54545
Didymella keratinophila	0	0	0	0	0	0	0	0	0	0	0	0	0	0	0	0	0	0	0	0	0	0	0	0	306	0	0	0	0	0	0	0	0	0	0	0	0	0	0	0	0	0	0	0	306	1	2.27273
Colletotrichum godetiae	0	0	0	0	0	0	23	0	0	0	0	0	0	0	0	0	0	0	0	0	282	0	0	0	0	0	0	0	0	0	0	0	0	0	0	0	0	0	0	0	0	0	0	0	305	2	4.54545
Kondoa aeria	0	0	22	0	0	0	0	0	0	8	0	67	0	0	0	0	0	0	0	0	0	0	19	0	4	12	0	38	0	0	0	0	8	0	23	0	23	0	0	0	0	0	50	25	299	12	27.2727
Alternaria rosae	0	0	0	0	0	0	0	0	0	0	0	25	0	0	0	0	0	0	0	48	0	0	39	0	0	0	0	0	0	0	0	0	0	0	17	0	0	0	0	0	10	0	158	0	297	6	13.6364
Neocatenulostroma microsporum	0	0	0	0	0	0	0	0	0	0	0	0	11	0	261	0	0	0	8	0	0	0	12	0	0	0	0	0	0	0	0	0	0	0	0	0	0	0	0	0	0	0	0	0	292	4	9.09091
Zygoascus meyerae	0	0	0	0	0	0	0	0	0	0	0	0	0	0	0	0	0	0	0	0	0	0	11	0	0	0	0	0	0	0	0	29	0	0	0	118	0	0	0	0	123	0	0	0	281	4	9.09091
Codinaea acaciae	0	0	0	0	0	0	0	0	10	0	0	0	0	0	0	0	0	0	0	0	0	2	0	0	0	0	0	0	0	0	0	52	0	0	0	0	0	0	0	0	215	0	0	0	279	4	9.09091
Setophoma terrestris	0	0	0	0	0	0	0	81	0	0	0	0	0	0	0	0	0	171	0	0	0	17	0	0	0	0	0	0	0	0	0	0	0	0	0	0	0	0	0	0	10	0	0	0	279	4	9.09091
Hannaella sinensis	0	0	0	0	0	0	0	0	0	0	0	0	0	0	0	0	0	0	0	0	0	0	148	0	0	0	0	16	0	0	0	0	10	0	103	0	0	0	0	0	0	0	0	0	277	4	9.09091
Sporormiella minima	0	0	0	0	0	0	0	46	6	12	0	0	0	0	0	0	0	103	0	0	0	0	34	0	0	0	0	0	0	0	0	0	0	0	0	15	0	0	0	0	60	0	0	0	276	7	15.9091
Kluyveromyces lactis	0	0	0	0	0	0	0	0	0	0	0	0	0	0	0	0	0	0	0	0	0	0	2	0	0	0	0	0	0	0	0	0	0	0	15	0	0	0	0	0	258	0	0	0	275	3	6.81818
Geosmithia langdonii	0	0	0	0	0	0	0	0	0	0	0	0	0	0	0	0	0	0	0	0	0	0	0	0	273	0	0	0	0	0	0	0	0	0	0	0	0	0	0	0	0	0	0	0	273	1	2.27273
Rhodotorula sphaerocarpa	0	0	0	0	0	0	0	41	146	0	0	0	0	0	0	0	0	78	0	0	0	0	0	0	0	0	0	0	0	0	0	0	0	0	0	0	0	0	0	0	0	0	0	0	265	3	6.81818
Constantinomyces oldenburgensis	0	0	0	0	0	0	0	0	0	0	0	0	0	0	0	0	0	0	0	0	265	0	0	0	0	0	0	0	0	0	0	0	0	0	0	0	0	0	0	0	0	0	0	0	265	1	2.27273
Phialemonium inflatum	0	0	0	0	0	0	0	4	6	5	0	0	0	0	0	0	15	0	0	0	0	24	11	164	0	0	0	0	11	0	0	0	0	0	7	16	0	0	0	0	0	0	0	0	263	10	22.7273
Naganishia liquefaciens	0	0	0	0	0	0	0	0	44	0	0	0	0	0	0	0	28	0	0	0	0	0	0	0	0	171	0	0	0	0	15	0	0	0	0	5	0	0	0	0	0	0	0	0	263	5	11.3636
Meira nashicola	0	0	0	0	0	0	0	0	0	0	0	0	0	0	0	4	69	0	0	0	0	0	10	0	0	0	0	90	0	5	0	0	80	0	0	0	0	0	0	0	2	0	0	0	260	7	15.9091
Lecanicillium saksenae	0	0	0	0	0	0	0	0	0	0	0	0	0	0	0	0	0	0	0	0	0	259	0	0	0	0	0	0	0	0	0	0	0	0	0	0	0	0	0	0	0	0	0	0	259	1	2.27273
Naganishia randhawae	0	0	0	0	0	0	0	0	0	0	0	0	0	0	0	0	0	0	0	0	0	0	0	0	0	0	0	35	175	0	48	0	0	0	0	0	0	0	0	0	0	0	0	0	258	3	6.81818
Symmetrospora vermiculata	0	0	0	0	0	26	64	0	0	0	0	0	0	0	0	0	0	0	0	0	163	0	0	0	0	0	0	0	0	0	0	0	0	0	0	0	0	0	0	0	0	0	0	0	253	3	6.81818
Penicillium glandicola	0	0	0	0	0	0	0	0	0	0	0	0	0	0	0	0	0	0	0	0	0	194	0	0	58	0	0	0	0	0	0	0	0	0	0	0	0	0	0	0	0	0	0	0	252	2	4.54545
Wallemia	0	0	0	0	0	0	0	0	5	0	19	0	0	0	0	0	0	0	0	0	0	0	0	112	0	14	0	0	0	0	0	2	0	85	0	0	0	0	0	0	0	0	0	10	247	7	15.9091
Comoclathris	0	0	0	0	0	0	0	0	105	0	0	133	0	0	0	0	0	4	0	0	0	0	0	0	0	0	0	0	0	0	0	0	0	0	0	0	0	0	0	0	0	0	0	0	242	3	6.81818
Phialocephala fortinii	0	0	0	0	241	0	0	0	0	0	0	0	0	0	0	0	0	0	0	0	0	0	0	0	0	0	0	0	0	0	0	0	0	0	0	0	0	0	0	0	0	0	0	0	241	1	2.27273
Cutaneotrichosporon	0	0	0	0	18	0	0	0	0	0	0	0	0	0	0	0	67	0	0	0	0	0	0	41	0	0	0	0	78	23	0	13	0	0	0	0	0	0	0	0	0	0	0	0	240	6	13.6364
Cladosporium delicatulum	96	5	63	75	0	0	0	0	0	0	0	0	0	0	0	0	0	0	0	0	0	0	0	0	0	0	0	0	0	0	0	0	0	0	0	0	0	0	0	0	0	0	0	0	239	4	9.09091
Rhodosporidiobolus poonsookiae	0	0	0	0	0	0	0	0	0	0	0	0	0	0	0	0	0	0	0	0	0	0	0	0	0	235	0	0	0	0	0	0	0	0	0	0	0	0	0	0	0	0	0	0	235	1	2.27273
Parascedosporium	0	0	0	0	0	0	0	0	0	0	0	0	0	0	0	0	0	0	0	0	0	0	233	0	0	0	0	0	0	0	0	0	0	0	0	0	0	0	0	0	0	0	0	0	233	1	2.27273
Lipomyces	0	0	0	0	0	0	0	9	0	0	0	0	0	0	0	0	0	0	0	0	0	0	0	0	0	0	0	0	0	0	0	0	0	0	0	104	0	0	0	0	114	0	0	0	227	3	6.81818
Sympoventuriaceae	0	0	0	0	0	0	0	0	0	0	0	0	0	0	0	0	0	0	0	0	227	0	0	0	0	0	0	0	0	0	0	0	0	0	0	0	0	0	0	0	0	0	0	0	227	1	2.27273
Emericellopsis minima	0	0	0	0	0	0	0	77	27	0	0	0	0	0	0	0	0	67	0	0	0	25	0	0	0	0	0	0	0	0	0	0	0	0	20	0	7	0	0	0	0	0	0	0	223	6	13.6364
Trichocladium arxii	0	0	0	0	0	0	0	0	0	0	0	0	0	0	0	114	0	0	0	0	0	0	0	0	0	0	0	0	0	0	0	0	0	0	0	0	0	0	0	0	19	87	0	0	220	3	6.81818
Sakaguchia	0	0	0	0	0	0	0	0	46	0	0	0	0	0	0	0	0	22	0	0	0	0	15	0	0	0	0	0	0	17	0	39	0	11	3	58	0	0	0	0	7	0	0	0	218	9	20.4545
Schizothecium carpinicola	0	0	0	0	0	0	0	17	16	0	17	0	0	0	5	0	0	0	0	0	0	71	0	7	0	0	0	0	0	0	0	66	0	0	0	0	0	0	0	0	0	17	0	0	216	8	18.1818
Mortierella alpina	0	0	0	0	0	0	0	0	0	0	0	13	59	0	0	0	0	0	0	90	0	0	0	0	0	0	0	0	0	0	0	0	0	0	0	0	0	0	0	0	0	0	51	0	213	4	9.09091
Fusarium nurragi	0	0	0	0	0	0	0	50	19	0	0	0	0	0	0	0	0	0	0	0	23	0	0	0	0	0	0	0	0	0	0	0	0	0	0	87	0	0	0	0	30	0	0	0	209	5	11.3636
Mortierella globulifera	0	0	0	0	0	0	0	0	201	0	0	0	0	0	0	0	0	5	0	0	0	0	0	0	0	0	0	0	0	0	0	0	0	0	0	2	0	0	0	0	0	0	0	0	208	3	6.81818
Sagenomella striatispora	0	0	0	0	0	0	0	156	0	0	0	0	0	0	0	0	0	29	0	0	0	0	0	0	0	0	0	0	0	0	0	7	0	0	0	7	0	0	0	0	4	0	0	0	203	5	11.3636
Papiliotrema fusca	0	0	0	0	0	0	0	0	0	0	0	0	0	0	0	13	8	0	31	0	11	0	99	0	0	0	0	17	0	0	0	0	8	7	2	0	0	0	0	0	0	0	0	0	196	9	20.4545
Apiotrichum mycotoxinovorans	0	0	0	0	0	0	0	0	0	0	0	0	0	0	0	0	0	0	0	0	0	0	0	0	0	0	0	0	0	0	0	0	0	0	0	196	0	0	0	0	0	0	0	0	196	1	2.27273
Itersonilia perplexans	0	0	0	0	0	50	32	0	0	0	0	0	0	0	0	0	0	0	0	0	12	0	0	0	96	0	0	0	0	0	0	0	0	0	0	0	0	0	0	0	0	0	0	2	192	5	11.3636
Cephaliophora	0	0	0	0	0	0	0	0	0	0	0	46	0	0	0	0	0	0	0	119	0	21	0	0	0	0	0	0	0	0	0	0	0	0	0	0	0	0	0	0	0	0	0	0	186	3	6.81818
Tetracladium	86	0	0	0	0	0	0	0	0	0	0	11	0	0	0	0	0	0	0	0	0	0	0	0	0	0	12	0	0	0	0	0	0	0	0	0	0	0	0	3	0	0	10	62	184	6	13.6364
Umbelopsis vinacea	0	0	0	0	0	0	0	19	11	0	0	0	0	0	0	0	13	0	0	0	0	0	0	0	0	0	0	0	19	119	0	0	0	0	0	0	0	0	0	0	0	0	0	0	181	5	11.3636
Neosetophoma rosigena	0	0	0	0	0	0	0	0	0	0	0	0	0	0	0	0	0	0	0	0	0	0	0	0	0	0	0	0	0	0	0	0	0	0	0	0	0	0	0	0	0	0	176	0	176	1	2.27273
Arthrinium longistromum	0	0	0	0	0	0	0	0	0	0	0	0	0	0	0	0	0	0	0	170	0	0	0	0	0	0	0	0	0	0	0	0	0	0	0	0	0	0	0	0	0	0	0	0	170	1	2.27273
Cuniculitrema polymorpha	0	0	0	0	0	0	0	169	0	0	0	0	0	0	0	0	0	0	0	0	0	0	0	0	0	0	0	0	0	0	0	0	0	0	0	0	0	0	0	0	0	0	0	0	169	1	2.27273
Curvularia	0	0	0	0	0	0	0	34	12	0	0	0	0	0	0	0	0	10	0	0	0	10	39	0	0	0	0	0	10	0	0	0	0	0	0	38	0	0	0	0	13	0	0	0	166	8	18.1818
Arthrobotrys amerospora	0	0	0	0	0	0	0	0	0	0	0	0	0	0	0	0	0	0	0	0	0	0	0	0	0	0	0	0	0	0	0	0	0	0	0	11	148	0	5	0	0	0	0	0	164	3	6.81818
Syncephalis	0	0	0	0	0	0	0	151	0	0	0	0	0	0	0	0	0	0	0	0	0	11	0	0	0	0	0	0	0	0	0	0	0	0	0	0	0	0	0	0	0	0	0	0	162	2	4.54545
Byssonectria fusispora	0	0	0	0	0	0	0	0	150	0	0	0	0	0	0	0	0	11	0	0	0	0	0	0	0	0	0	0	0	0	0	0	0	0	0	0	0	0	0	0	0	0	0	0	161	2	4.54545
Exophiala equina	0	0	0	0	0	0	0	26	0	0	0	0	0	0	0	0	0	21	0	0	0	9	0	0	0	0	0	0	9	0	0	93	0	0	0	0	0	0	0	0	0	0	0	0	158	5	11.3636
Torula hollandica	0	0	0	0	0	0	0	0	53	0	0	4	0	0	0	0	0	0	0	16	0	0	0	0	0	0	20	0	0	0	0	0	0	0	3	0	0	0	59	0	0	0	0	0	155	6	13.6364
Symmetrospora	11	0	19	0	0	0	0	0	0	28	0	0	0	0	0	0	0	0	0	0	0	0	0	0	14	0	0	61	20	0	0	0	0	0	0	0	0	0	0	0	0	0	0	0	153	6	13.6364
Rachicladosporium eucalypti	0	0	0	0	0	0	0	0	0	0	0	0	0	0	33	0	0	0	0	0	120	0	0	0	0	0	0	0	0	0	0	0	0	0	0	0	0	0	0	0	0	0	0	0	153	2	4.54545
Aspergillus parasiticus	0	0	0	0	0	0	0	25	34	0	0	0	0	0	0	0	0	0	0	0	0	33	0	0	0	0	0	0	0	0	0	37	0	0	0	0	0	0	0	0	20	0	0	0	149	5	11.3636
Cystobasidium minuta	0	0	0	0	0	0	0	0	0	0	0	0	0	0	0	0	0	0	0	0	0	0	0	0	0	0	13	0	0	0	0	134	0	0	0	0	0	0	0	0	0	0	0	0	147	2	4.54545
Rhodotorula ingeniosa	0	0	0	132	0	0	0	0	0	0	0	0	0	0	0	0	0	0	15	0	0	0	0	0	0	0	0	0	0	0	0	0	0	0	0	0	0	0	0	0	0	0	0	0	147	2	4.54545
Volutella ciliata	0	0	0	0	0	0	0	0	0	3	5	15	7	0	0	0	0	0	0	13	0	27	0	0	0	0	0	0	15	0	0	0	0	0	0	0	2	0	58	0	0	0	0	0	145	9	20.4545
Mortierella beljakovae	0	0	0	0	0	0	0	0	0	0	0	0	0	0	0	0	0	20	0	0	0	0	0	0	0	0	0	0	32	0	0	42	0	0	0	51	0	0	0	0	0	0	0	0	145	4	9.09091
Fusicolla aquaeductuum	0	0	0	0	0	0	0	0	63	0	0	0	0	0	0	9	0	12	0	0	0	60	0	0	0	0	0	0	0	0	0	0	0	0	0	0	0	0	0	0	0	0	0	0	144	4	9.09091
Exophiala	0	0	0	0	0	0	0	0	0	0	0	143	0	0	0	0	0	0	0	0	0	0	0	0	0	0	0	0	0	0	0	0	0	0	0	0	0	0	0	0	0	0	0	0	143	1	2.27273
Byssochlamys	0	0	0	0	0	0	0	0	3	0	0	0	0	0	0	0	0	0	0	0	0	0	0	106	0	0	0	0	0	0	0	0	0	0	0	14	18	0	0	0	0	0	0	0	141	4	9.09091
Setophaeosphaeria sidae	0	0	0	0	0	0	0	0	81	0	0	0	0	28	0	0	0	0	0	0	0	0	0	0	0	0	32	0	0	0	0	0	0	0	0	0	0	0	0	0	0	0	0	0	141	3	6.81818
Metarhizium marquandii	0	0	0	0	0	0	0	9	0	0	0	0	0	0	0	0	0	18	0	0	0	113	0	0	0	0	0	0	0	0	0	0	0	0	0	0	0	0	0	0	0	0	0	0	140	3	6.81818
Trichoderma saturnisporum	0	0	0	0	0	0	0	74	0	0	0	0	0	0	0	0	0	0	0	0	0	0	0	0	0	0	0	0	0	0	0	0	0	0	0	66	0	0	0	0	0	0	0	0	140	2	4.54545
Austroafricana	0	0	0	0	0	0	0	0	0	0	0	0	0	0	0	0	0	0	0	0	0	0	0	0	0	0	0	0	0	0	0	0	0	138	0	0	0	0	0	0	0	0	0	0	138	1	2.27273
Phialocephala humicola	0	0	0	0	0	0	0	10	97	0	0	0	0	0	0	0	0	6	0	0	0	24	0	0	0	0	0	0	0	0	0	0	0	0	0	0	0	0	0	0	0	0	0	0	137	4	9.09091
Arthrocladium	0	0	0	0	0	0	0	0	0	0	0	0	0	0	0	0	0	18	0	0	0	0	0	0	0	0	0	0	0	0	0	0	0	0	0	23	0	0	0	0	96	0	0	0	137	3	6.81818
Wilsonomyces	0	0	0	0	0	0	0	0	0	0	0	0	0	0	0	0	0	0	0	0	0	0	0	0	28	108	0	0	0	0	0	0	0	0	0	0	0	0	0	0	0	0	0	0	136	2	4.54545
Hirsutella lecaniicola	0	0	0	0	0	0	0	0	0	0	0	0	0	75	0	0	0	0	0	0	0	0	0	0	0	0	60	0	0	0	0	0	0	0	0	0	0	0	0	0	0	0	0	0	135	2	4.54545
Entorrhiza aschersoniana	0	0	0	0	0	0	0	8	123	0	0	0	0	0	0	0	0	0	0	0	0	0	0	0	0	0	0	0	0	0	0	0	0	0	0	3	0	0	0	0	0	0	0	0	134	3	6.81818
Cladosporium austrohemisphaericum	0	0	0	0	0	0	0	0	0	0	0	0	0	0	0	0	0	0	0	133	0	0	0	0	0	0	0	0	0	0	0	0	0	0	0	0	0	0	0	0	0	0	0	0	133	1	2.27273
Minimedusa polyspora	0	0	0	0	0	0	0	0	0	0	0	0	0	0	0	0	0	0	0	0	0	0	0	0	0	0	0	64	0	0	0	0	0	0	0	0	0	0	0	0	54	14	0	0	132	3	6.81818
Monosporascus	0	0	0	0	0	0	0	10	0	0	0	13	0	0	0	0	0	109	0	0	0	0	0	0	0	0	0	0	0	0	0	0	0	0	0	0	0	0	0	0	0	0	0	0	132	3	6.81818
Scolecobasidium constrictum	0	0	0	0	0	0	0	0	45	0	0	0	0	0	0	0	0	48	0	0	0	0	0	0	0	0	0	0	0	0	0	0	0	0	0	0	0	0	0	0	39	0	0	0	132	3	6.81818
Devriesia fraserae	0	0	0	0	0	0	0	0	0	0	0	0	0	0	0	0	0	0	0	0	0	0	0	0	129	0	0	0	0	0	0	0	0	0	0	0	0	0	0	0	0	0	0	0	129	1	2.27273
Solicoccozyma keelungensis	0	0	0	0	0	0	0	0	0	0	0	0	0	0	0	0	0	0	0	0	0	0	0	0	0	0	0	0	0	0	129	0	0	0	0	0	0	0	0	0	0	0	0	0	129	1	2.27273
Phaeosphaeria tofieldiae	0	115	13	0	0	0	0	0	0	0	0	0	0	0	0	0	0	0	0	0	0	0	0	0	0	0	0	0	0	0	0	0	0	0	0	0	0	0	0	0	0	0	0	0	128	2	4.54545
Trichobolus zukalii	0	0	0	0	0	0	0	0	0	0	0	79	0	0	0	0	0	0	0	0	0	49	0	0	0	0	0	0	0	0	0	0	0	0	0	0	0	0	0	0	0	0	0	0	128	2	4.54545
Pseudopithomyces chartarum	0	0	0	0	0	0	0	0	61	0	0	0	0	0	0	0	0	31	0	0	0	0	0	0	0	0	0	0	0	0	0	22	9	0	0	3	0	0	0	0	0	0	0	0	126	5	11.3636
Kwoniella	0	0	0	0	0	0	0	0	74	0	0	0	0	0	0	0	0	0	0	0	0	0	0	0	0	0	0	0	0	0	0	0	52	0	0	0	0	0	0	0	0	0	0	0	126	2	4.54545
Coprinopsis asiaticiphlyctidospora	0	0	0	0	0	0	0	116	0	0	0	0	0	0	0	0	0	6	0	0	0	0	0	0	0	0	0	0	0	0	0	0	0	0	0	0	0	0	0	0	0	0	0	0	122	2	4.54545
Paraglomus laccatum	0	0	0	0	0	0	0	0	10	0	0	0	0	0	0	0	60	0	0	0	0	0	0	0	0	0	0	0	0	0	0	40	0	0	11	0	0	0	0	0	0	0	0	0	121	4	9.09091
Epicoccum italicum	0	0	0	0	0	0	121	0	0	0	0	0	0	0	0	0	0	0	0	0	0	0	0	0	0	0	0	0	0	0	0	0	0	0	0	0	0	0	0	0	0	0	0	0	121	1	2.27273
Pseudogymnoascus	0	0	0	0	0	0	0	0	0	0	0	76	0	0	0	0	0	0	0	0	0	0	0	0	0	0	0	0	0	0	0	0	0	0	0	0	0	0	0	19	0	12	0	13	120	4	9.09091
Veronaeopsis	0	0	0	0	0	0	0	37	22	0	0	0	0	0	0	0	0	0	0	0	0	0	0	0	0	0	0	27	0	0	0	17	0	0	0	16	0	0	0	0	0	0	0	0	119	5	11.3636
Erythrobasidium hasegawianum	0	0	0	0	0	0	0	0	0	0	0	0	0	0	0	0	0	0	0	0	0	0	0	0	27	0	0	91	0	0	0	0	0	0	0	0	0	0	0	0	0	0	0	0	118	2	4.54545
Humicola sardiniae	0	0	0	0	0	0	0	53	0	0	0	0	0	0	0	0	0	0	0	0	0	0	0	0	0	0	0	25	0	0	0	0	0	0	0	39	0	0	0	0	0	0	0	0	117	3	6.81818
Gliomastix murorum	0	0	0	0	0	0	0	27	0	0	0	0	0	0	0	0	0	4	0	0	0	0	3	0	0	0	0	0	3	0	0	4	5	0	0	0	0	0	0	0	69	0	0	0	115	7	15.9091
Clitopilus prunulus	0	0	0	0	0	0	0	0	115	0	0	0	0	0	0	0	0	0	0	0	0	0	0	0	0	0	0	0	0	0	0	0	0	0	0	0	0	0	0	0	0	0	0	0	115	1	2.27273
Articulospora proliferata	0	0	0	0	0	0	13	3	5	0	0	0	0	0	0	0	0	0	0	0	0	0	0	0	0	0	89	0	0	0	0	0	0	0	0	0	0	0	0	0	0	0	0	0	110	4	9.09091
Endosporium	0	0	0	0	0	0	0	0	0	0	0	0	0	0	0	0	0	0	0	0	0	0	0	0	0	0	0	0	0	0	0	0	0	107	0	0	0	0	0	0	0	0	0	0	107	1	2.27273
Thaumatomonas	0	0	0	0	22	0	0	0	0	13	0	0	0	0	0	0	0	0	0	0	0	0	0	14	0	0	0	0	0	0	0	0	0	0	0	0	57	0	0	0	0	0	0	0	106	4	9.09091
Trechispora	0	0	0	0	0	0	0	80	8	0	0	0	0	0	0	0	0	0	0	0	0	0	0	0	0	0	0	0	0	11	0	0	0	0	0	0	0	0	0	0	6	0	0	0	105	4	9.09091
Conocybe velutipes	0	0	0	0	0	0	0	0	0	0	0	0	0	0	0	0	0	0	0	0	0	0	0	0	0	0	0	0	0	0	0	0	0	0	0	0	0	0	0	0	0	0	0	105	105	1	2.27273
Hannaella luteola	0	0	0	0	0	0	0	0	0	0	0	0	0	0	0	0	0	0	0	0	0	0	0	0	0	0	0	0	0	0	0	15	33	44	12	0	0	0	0	0	0	0	0	0	104	4	9.09091
Comoclathris italica	0	0	0	0	0	0	0	0	0	0	0	0	0	0	0	0	0	0	0	0	0	0	0	0	104	0	0	0	0	0	0	0	0	0	0	0	0	0	0	0	0	0	0	0	104	1	2.27273
Acephala	0	0	0	0	0	0	0	8	82	0	0	0	0	0	0	0	0	0	0	0	0	0	0	0	0	0	0	0	6	0	0	7	0	0	0	0	0	0	0	0	0	0	0	0	103	4	9.09091
Trichoderma deliquescens	0	0	0	0	0	0	0	0	0	0	0	0	0	0	0	0	5	0	0	0	0	0	0	0	0	0	0	0	0	0	0	0	0	0	0	0	0	0	0	0	96	0	0	0	101	2	4.54545
Fusicolla septimanifiniscientiae	0	0	0	0	0	0	0	0	0	0	0	27	5	0	0	0	0	0	0	0	0	62	0	0	0	0	0	0	0	0	0	0	0	0	0	0	0	0	0	0	0	0	6	0	100	4	9.09091
Hormonema viticola	0	0	0	0	0	0	0	25	15	0	0	0	0	0	4	0	33	0	0	0	0	0	0	0	0	0	0	0	22	0	0	0	0	0	0	0	0	0	0	0	0	0	0	0	99	5	11.3636
Arnium	0	0	0	0	0	0	0	46	31	0	0	0	0	0	0	0	0	0	0	0	0	6	7	0	0	0	0	0	0	0	0	8	0	0	0	0	0	0	0	0	0	0	0	0	98	5	11.3636
Mortierella globalpina	0	0	0	0	0	0	0	0	0	0	0	0	0	0	0	0	0	0	0	0	0	0	0	0	0	0	0	0	0	0	0	4	0	0	0	0	0	0	0	0	94	0	0	0	98	2	4.54545
Cephalotrichum	0	0	0	0	0	0	0	0	0	0	0	0	0	0	0	0	0	0	0	0	0	0	0	0	0	0	0	0	0	0	0	0	0	0	0	0	0	0	0	98	0	0	0	0	98	1	2.27273
Slooffia cresolica	0	0	0	0	0	0	0	0	98	0	0	0	0	0	0	0	0	0	0	0	0	0	0	0	0	0	0	0	0	0	0	0	0	0	0	0	0	0	0	0	0	0	0	0	98	1	2.27273
Chaetomium angustispirale	0	0	0	0	0	0	0	0	60	0	0	0	0	0	0	0	0	0	0	0	0	0	0	0	0	0	0	0	0	0	0	0	0	0	0	0	0	0	0	0	37	0	0	0	97	2	4.54545
Hansfordia pulvinata	0	0	0	0	0	0	0	0	0	0	0	0	0	0	4	0	0	0	0	0	0	0	0	0	0	0	0	0	0	0	0	0	92	0	0	0	0	0	0	0	0	0	0	0	96	2	4.54545
Preussia africana	0	0	0	0	0	0	0	0	33	0	0	0	0	15	0	0	0	0	0	0	0	23	0	0	0	0	0	0	0	0	0	0	0	0	0	13	0	0	11	0	0	0	0	0	95	5	11.3636
Cladosporium aphidis	0	0	0	0	0	0	0	0	0	0	0	0	0	0	0	0	0	0	7	0	0	0	42	0	0	0	0	0	0	0	0	0	0	0	46	0	0	0	0	0	0	0	0	0	95	3	6.81818
Ramularia	0	0	0	0	0	0	0	0	0	0	0	0	0	0	0	0	0	0	0	15	0	0	0	80	0	0	0	0	0	0	0	0	0	0	0	0	0	0	0	0	0	0	0	0	95	2	4.54545
Pseudoophiobolus	0	0	0	0	0	0	0	0	38	0	0	0	0	0	0	0	0	0	0	10	0	0	0	0	0	0	0	0	0	0	0	0	0	0	0	44	0	0	0	0	0	0	0	0	92	3	6.81818
Taphrina inositophila	0	0	0	0	0	33	0	0	0	0	0	0	0	0	0	0	0	0	0	0	15	0	0	0	0	0	0	40	0	0	0	0	0	0	3	0	0	0	0	0	0	0	0	0	91	4	9.09091
Neophaeomoniella niveniae	0	0	0	0	0	0	0	0	0	0	0	0	0	0	23	0	0	0	0	0	16	0	0	0	0	0	0	8	0	3	0	0	12	28	0	0	0	0	0	0	0	0	0	0	90	6	13.6364
Pyxidiophora arvernensis	0	0	0	0	0	0	0	0	61	0	0	0	0	0	0	0	0	3	0	0	0	3	17	0	0	0	0	0	0	0	0	0	0	0	2	3	0	0	0	0	0	0	0	0	89	6	13.6364
Sarocladium summerbellii	0	0	0	0	0	0	0	0	0	0	0	11	0	0	0	0	0	0	0	0	0	0	0	0	0	9	0	0	0	0	0	0	0	0	0	0	0	0	0	0	0	0	69	0	89	3	6.81818
Toxicocladosporium	0	0	0	0	0	0	0	0	0	0	0	0	0	0	0	40	0	0	0	0	49	0	0	0	0	0	0	0	0	0	0	0	0	0	0	0	0	0	0	0	0	0	0	0	89	2	4.54545
Striaticonidium brachysporum	0	0	0	0	0	0	0	8	14	0	0	0	0	0	0	0	0	61	0	0	0	0	0	0	0	0	0	0	0	0	0	0	2	0	0	0	0	0	0	0	2	0	0	0	87	5	11.3636
Cutaneotrichosporon guehoae	0	0	0	0	0	0	0	0	0	0	0	0	0	0	0	0	0	0	0	0	0	0	0	0	0	0	0	0	0	0	0	0	0	0	0	0	0	0	87	0	0	0	0	0	87	1	2.27273
Aspergillus granulosus	0	0	0	0	0	0	0	0	0	0	0	0	0	0	0	0	0	0	0	0	0	0	0	0	0	0	0	0	0	0	0	0	0	0	0	86	0	0	0	0	0	0	0	0	86	1	2.27273
Aspergillus deflectus	0	0	0	0	0	0	0	0	0	0	0	0	0	0	0	0	0	0	0	0	0	41	44	0	0	0	0	0	0	0	0	0	0	0	0	0	0	0	0	0	0	0	0	0	85	2	4.54545
Sarocladium kiliense	0	0	0	0	0	0	0	0	21	0	0	0	0	0	7	0	0	0	0	0	0	0	7	0	0	0	0	0	0	0	0	17	0	0	0	0	0	0	6	0	13	9	0	3	83	8	18.1818
Bionectria rossmaniae	0	0	0	0	0	0	0	13	70	0	0	0	0	0	0	0	0	0	0	0	0	0	0	0	0	0	0	0	0	0	0	0	0	0	0	0	0	0	0	0	0	0	0	0	83	2	4.54545
Constantinomyces	0	0	0	0	0	0	0	0	0	0	0	0	0	0	0	0	0	0	0	0	0	0	0	0	60	0	0	23	0	0	0	0	0	0	0	0	0	0	0	0	0	0	0	0	83	2	4.54545
Exophiala bonariae	0	0	0	0	0	0	0	0	59	0	0	0	0	0	0	0	0	0	0	0	0	14	0	0	0	0	0	0	0	0	0	7	0	0	0	0	0	0	0	0	0	0	0	0	80	3	6.81818
Talaromyces albobiverticillius	0	0	0	0	0	0	0	10	0	0	0	0	0	0	0	0	0	0	0	0	0	0	69	0	0	0	0	0	0	0	0	0	0	0	0	0	0	0	0	0	0	0	0	0	79	2	4.54545
Dematiopleospora fusiformis	0	0	0	0	0	0	0	0	0	0	0	16	0	0	0	0	0	0	0	0	0	0	0	0	29	2	0	0	0	0	0	0	0	0	0	0	0	0	0	0	0	0	24	7	78	5	11.3636
Mycofalcella calcarata	0	0	0	0	0	0	0	13	29	0	0	0	0	0	0	0	0	0	0	0	0	5	0	5	0	0	0	0	0	0	0	16	0	9	0	0	0	0	0	0	0	0	0	0	77	6	13.6364
Suhomyces kilbournensis	0	0	0	0	0	0	0	0	0	0	0	0	0	0	0	0	0	0	0	0	0	0	0	0	0	0	0	0	0	0	0	76	0	0	0	0	0	0	0	0	0	0	0	0	76	1	2.27273
Udeniomyces pyricola	12	13	6	8	0	0	0	0	0	0	0	0	0	0	0	0	0	0	0	0	0	0	30	0	0	0	0	0	0	0	0	0	6	0	0	0	0	0	0	0	0	0	0	0	75	6	13.6364
Candida apicola	0	0	0	0	0	0	0	0	0	0	0	0	0	0	0	0	0	0	0	0	0	0	58	0	0	0	0	0	0	0	0	0	0	0	17	0	0	0	0	0	0	0	0	0	75	2	4.54545
Parathyridaria	0	0	0	0	0	0	0	0	0	0	0	0	74	0	0	0	0	0	0	0	0	0	0	0	0	0	0	0	0	0	0	0	0	0	0	0	0	0	0	0	0	0	0	0	74	1	2.27273
Teichospora thailandica	0	0	0	0	0	0	0	74	0	0	0	0	0	0	0	0	0	0	0	0	0	0	0	0	0	0	0	0	0	0	0	0	0	0	0	0	0	0	0	0	0	0	0	0	74	1	2.27273
Periconiapseudobyssoides	0	0	0	0	0	0	0	0	2	0	0	0	0	0	0	0	0	0	0	0	0	0	0	0	0	0	0	0	0	0	0	3	67	0	0	0	0	0	0	0	0	0	0	0	72	3	6.81818
Apiotrichum	0	0	0	0	0	0	0	0	0	0	17	0	0	49	0	0	0	0	0	0	0	0	0	0	0	0	0	0	0	0	0	0	0	0	0	0	0	0	0	0	0	5	0	0	71	3	6.81818
Penicillium senticosum	0	0	0	0	0	0	0	0	0	0	0	0	0	0	0	0	0	0	0	0	0	0	0	0	0	0	0	0	0	71	0	0	0	0	0	0	0	0	0	0	0	0	0	0	71	1	2.27273
Alternaria hungarica	0	0	0	0	0	0	0	0	0	0	0	0	70	0	0	0	0	0	0	0	0	0	0	0	0	0	0	0	0	0	0	0	0	0	0	0	0	0	0	0	0	0	0	0	70	1	2.27273
Bimuria novae-zelandiae	0	0	0	0	0	0	0	0	70	0	0	0	0	0	0	0	0	0	0	0	0	0	0	0	0	0	0	0	0	0	0	0	0	0	0	0	0	0	0	0	0	0	0	0	70	1	2.27273
Comoclathris rosae	0	70	0	0	0	0	0	0	0	0	0	0	0	0	0	0	0	0	0	0	0	0	0	0	0	0	0	0	0	0	0	0	0	0	0	0	0	0	0	0	0	0	0	0	70	1	2.27273
Cephalotrichum asperulum	0	0	0	0	0	0	0	0	0	0	0	0	0	27	0	0	0	0	0	0	0	8	0	8	0	0	0	0	0	0	0	26	0	0	0	0	0	0	0	0	0	0	0	0	69	4	9.09091
Leucothecium emdenii	0	0	0	0	0	0	0	0	25	0	0	0	0	0	0	0	0	0	0	0	0	44	0	0	0	0	0	0	0	0	0	0	0	0	0	0	0	0	0	0	0	0	0	0	69	2	4.54545
Pichia membranifaciens	0	0	0	0	0	0	0	0	0	0	0	0	0	0	0	0	0	0	0	0	0	0	0	0	0	0	0	0	0	0	0	69	0	0	0	0	0	0	0	0	0	0	0	0	69	1	2.27273
Dichotomopilus erectus	0	0	0	0	0	0	0	44	0	0	0	0	0	0	0	0	0	0	0	0	0	24	0	0	0	0	0	0	0	0	0	0	0	0	0	0	0	0	0	0	0	0	0	0	68	2	4.54545
Podospora decidua	0	0	0	0	0	0	0	18	0	0	0	0	0	0	0	0	0	2	0	0	0	47	0	0	0	0	0	0	0	0	0	0	0	0	0	0	0	0	0	0	0	0	0	0	67	3	6.81818
Paraconiothyrium thysanolaenae	0	0	0	0	0	0	0	3	64	0	0	0	0	0	0	0	0	0	0	0	0	0	0	0	0	0	0	0	0	0	0	0	0	0	0	0	0	0	0	0	0	0	0	0	67	2	4.54545
Talaromyces trachyspermus	0	0	0	0	0	0	0	46	0	0	0	0	0	0	0	0	0	21	0	0	0	0	0	0	0	0	0	0	0	0	0	0	0	0	0	0	0	0	0	0	0	0	0	0	67	2	4.54545
Neosetophoma clematidis	0	0	0	0	0	0	0	0	0	0	0	0	0	0	0	0	0	0	0	7	0	0	0	0	0	0	26	0	0	0	0	0	0	0	0	0	0	0	0	0	0	0	25	8	66	4	9.09091
Dichotomopilus funicola	0	0	0	0	0	0	0	8	15	0	0	0	0	0	0	0	0	0	0	0	0	0	43	0	0	0	0	0	0	0	0	0	0	0	0	0	0	0	0	0	0	0	0	0	66	3	6.81818
Penicillium thomii	0	0	0	0	0	0	0	0	0	0	0	0	0	0	0	0	0	0	0	0	0	0	0	0	0	0	0	0	0	0	66	0	0	0	0	0	0	0	0	0	0	0	0	0	66	1	2.27273
Exophiala pisciphila	0	0	0	0	0	0	0	3	0	0	0	0	0	0	5	3	0	0	0	0	0	0	2	0	0	0	0	16	0	9	0	3	0	0	0	0	0	0	0	0	24	0	0	0	65	8	18.1818
Entyloma calendulae	0	0	0	24	0	0	0	0	0	0	0	3	0	0	0	0	0	0	0	0	0	0	0	0	0	0	0	0	0	0	0	0	0	0	0	0	0	0	0	0	0	0	27	11	65	4	9.09091
Corynascus citrinus	0	0	0	0	0	0	0	0	0	30	0	0	0	0	0	0	0	0	0	0	0	0	0	0	0	0	0	0	0	0	0	0	0	0	0	0	0	0	0	0	35	0	0	0	65	2	4.54545
Taphrina carpini	0	0	0	0	0	0	0	0	0	0	0	0	0	0	0	0	0	0	0	0	0	0	0	0	65	0	0	0	0	0	0	0	0	0	0	0	0	0	0	0	0	0	0	0	65	1	2.27273
Umbelopsis dimorpha	0	0	0	0	0	0	0	0	0	0	0	0	0	0	0	0	0	0	0	0	0	0	0	0	0	0	0	0	0	0	65	0	0	0	0	0	0	0	0	0	0	0	0	0	65	1	2.27273
Mortierella amoeboidea	0	0	0	0	12	0	0	0	41	0	0	0	0	0	0	0	0	0	0	0	0	0	0	0	0	0	0	0	0	0	0	0	0	0	0	0	0	0	11	0	0	0	0	0	64	3	6.81818
Phaeosphaeria	0	0	0	0	0	0	0	0	0	0	0	0	0	0	0	0	0	0	0	0	0	0	0	0	55	0	0	0	0	0	0	0	0	0	0	0	0	0	0	0	0	0	0	9	64	2	4.54545
Pseudopeyronellaea eucalypti	0	0	0	0	0	64	0	0	0	0	0	0	0	0	0	0	0	0	0	0	0	0	0	0	0	0	0	0	0	0	0	0	0	0	0	0	0	0	0	0	0	0	0	0	64	1	2.27273
Trichosporon insectorum	0	0	0	0	0	0	0	0	0	0	0	0	0	0	0	0	0	0	0	0	0	0	0	63	0	0	0	0	0	0	0	0	0	0	0	0	0	0	0	0	0	0	0	0	63	1	2.27273
Udeniomyces puniceus	0	0	0	0	0	0	0	0	0	0	6	0	47	0	0	0	0	0	0	0	0	0	0	0	0	0	0	0	0	0	0	0	0	0	0	0	0	0	0	0	0	4	0	5	62	4	9.09091
Cystobasidium laryngis	0	0	0	0	0	19	0	0	0	0	0	0	0	0	0	0	0	0	0	0	43	0	0	0	0	0	0	0	0	0	0	0	0	0	0	0	0	0	0	0	0	0	0	0	62	2	4.54545
Candida tropicalis	0	0	0	0	0	0	0	0	0	0	0	0	0	0	0	0	29	5	0	0	0	0	8	0	0	0	0	0	0	0	0	0	0	2	0	17	0	0	0	0	0	0	0	0	61	5	11.3636
Chaetosphaeronema	0	0	0	0	0	0	0	0	10	0	0	0	0	0	0	0	0	0	0	0	0	0	0	0	19	0	0	0	0	0	0	0	0	0	0	32	0	0	0	0	0	0	0	0	61	3	6.81818
Alternaria leptinellae	0	0	0	0	0	0	0	0	0	0	0	0	0	0	41	0	0	20	0	0	0	0	0	0	0	0	0	0	0	0	0	0	0	0	0	0	0	0	0	0	0	0	0	0	61	2	4.54545
Haudseptoria typhae	0	0	0	0	0	0	38	0	0	0	0	0	0	0	0	0	0	0	0	0	23	0	0	0	0	0	0	0	0	0	0	0	0	0	0	0	0	0	0	0	0	0	0	0	61	2	4.54545
Crocicreas	0	0	0	0	0	0	0	0	61	0	0	0	0	0	0	0	0	0	0	0	0	0	0	0	0	0	0	0	0	0	0	0	0	0	0	0	0	0	0	0	0	0	0	0	61	1	2.27273
Neobulgaria	0	0	0	0	0	0	0	0	25	0	0	0	0	0	0	0	0	0	0	0	0	0	0	29	0	0	0	6	0	0	0	0	0	0	0	0	0	0	0	0	0	0	0	0	60	3	6.81818
Acericola italica	0	0	0	0	0	0	0	0	0	0	0	0	0	0	0	0	0	0	0	0	0	0	0	0	0	0	49	0	0	0	0	0	0	0	0	0	0	0	0	0	0	0	0	11	60	2	4.54545
Candida railenensis	0	0	0	0	0	0	0	0	0	0	0	0	0	0	0	0	0	0	0	0	0	0	14	0	0	0	0	0	0	0	0	46	0	0	0	0	0	0	0	0	0	0	0	0	60	2	4.54545
Teratosphaeria mexicana	0	0	0	0	0	0	0	0	0	0	0	0	0	0	0	0	0	0	0	0	60	0	0	0	0	0	0	0	0	0	0	0	0	0	0	0	0	0	0	0	0	0	0	0	60	1	2.27273
Alternaria lolii	0	0	0	0	0	0	0	0	0	0	0	0	0	0	0	0	0	0	0	0	0	0	42	0	0	0	0	0	0	0	0	0	0	0	0	0	0	0	17	0	0	0	0	0	59	2	4.54545
Allophaeosphaeria cytisi	0	0	0	0	0	0	0	0	0	0	0	59	0	0	0	0	0	0	0	0	0	0	0	0	0	0	0	0	0	0	0	0	0	0	0	0	0	0	0	0	0	0	0	0	59	1	2.27273
Pulvinula	0	0	0	0	0	0	0	0	0	0	0	0	0	0	0	0	0	0	0	0	0	0	0	0	0	0	0	0	0	0	0	0	0	0	0	0	0	0	0	0	0	0	0	59	59	1	2.27273
Oedocephalum adhaerens	0	0	0	0	0	0	0	0	0	0	0	0	0	0	0	5	0	9	0	0	0	0	27	0	0	0	0	0	0	9	0	0	0	0	8	0	0	0	0	0	0	0	0	0	58	5	11.3636
Symmetrospora gracilis	0	0	0	0	0	0	0	0	0	0	0	0	0	0	0	0	0	0	0	0	0	0	6	0	0	0	0	28	0	0	0	0	0	15	9	0	0	0	0	0	0	0	0	0	58	4	9.09091
Bullanockia australis	0	0	0	0	0	0	0	0	0	0	0	0	0	0	0	0	0	0	0	0	57	0	0	0	0	0	0	0	0	0	0	0	0	0	0	0	0	0	0	0	0	0	0	0	57	1	2.27273
Metarhizium lepidiotae	0	0	0	0	0	0	0	0	0	0	0	0	0	0	0	0	0	0	0	0	0	0	0	0	0	0	0	0	0	0	0	0	0	0	0	0	0	0	0	0	57	0	0	0	57	1	2.27273
Neoacrodontiella eucalypti	0	0	0	0	0	0	0	0	0	0	0	0	0	0	0	0	0	0	0	0	57	0	0	0	0	0	0	0	0	0	0	0	0	0	0	0	0	0	0	0	0	0	0	0	57	1	2.27273
Vishniacozyma psychrotolerans	0	0	0	0	0	0	0	0	0	0	0	0	0	0	0	0	0	0	0	0	0	0	57	0	0	0	0	0	0	0	0	0	0	0	0	0	0	0	0	0	0	0	0	0	57	1	2.27273
Podosphaera astericola	0	0	0	0	0	0	0	0	12	0	0	0	0	0	0	0	0	0	0	0	0	6	8	0	0	0	0	2	0	0	0	6	0	0	0	22	0	0	0	0	0	0	0	0	56	6	13.6364
Lectera	0	0	0	0	0	0	0	0	0	0	0	0	0	0	0	0	0	0	0	0	0	0	3	0	0	0	0	2	5	0	0	0	0	0	0	43	0	0	0	0	3	0	0	0	56	5	11.3636
Murilentithecium clematidis	0	0	0	0	0	0	0	0	0	0	0	0	0	0	0	0	0	0	0	0	0	0	0	0	0	0	56	0	0	0	0	0	0	0	0	0	0	0	0	0	0	0	0	0	56	1	2.27273
Keissleriella	0	0	0	0	0	0	0	0	0	0	0	29	0	0	0	0	0	0	0	0	0	0	0	0	0	0	0	0	0	0	0	0	0	0	0	0	0	0	26	0	0	0	0	0	55	2	4.54545
Paracamarosporium fagi	0	0	0	0	0	0	0	0	0	0	0	0	0	0	0	0	0	0	0	0	0	0	0	0	0	0	0	0	0	0	0	0	0	55	0	0	0	0	0	0	0	0	0	0	55	1	2.27273
Sporothrix guttuliformis	0	0	0	0	0	0	0	0	0	0	0	0	0	0	0	0	0	0	0	0	0	0	0	0	0	0	0	0	0	0	41	0	10	3	0	0	0	0	0	0	0	0	0	0	54	3	6.81818
Colacogloea	0	0	0	0	0	0	0	0	0	0	0	0	0	0	0	0	0	0	0	0	54	0	0	0	0	0	0	0	0	0	0	0	0	0	0	0	0	0	0	0	0	0	0	0	54	1	2.27273
Thielavia terrestris	0	0	0	0	0	0	0	49	0	0	0	0	0	0	0	0	0	0	0	0	0	0	0	0	0	0	0	0	0	0	4	0	0	0	0	0	0	0	0	0	0	0	0	0	53	2	4.54545
Paraconiothyrium archidendri	0	0	0	0	0	0	0	0	0	0	0	0	0	0	0	0	0	0	0	0	0	0	0	0	0	0	0	0	0	0	0	0	53	0	0	0	0	0	0	0	0	0	0	0	53	1	2.27273
Rhodotorula mucilaginosa	0	0	0	0	0	0	0	0	0	0	0	0	0	0	0	0	4	0	0	0	0	0	0	27	0	0	0	0	0	0	0	0	0	0	0	21	0	0	0	0	0	0	0	0	52	3	6.81818
Erythrobasidium	0	0	0	0	0	0	0	0	0	0	0	0	0	0	0	0	0	0	0	0	35	0	0	0	0	0	0	0	0	0	0	0	0	17	0	0	0	0	0	0	0	0	0	0	52	2	4.54545
Starmerella lactis-condensi	0	0	0	0	0	0	0	0	0	0	0	0	0	0	0	0	0	0	0	0	0	0	0	0	0	0	0	0	0	0	0	0	0	0	52	0	0	0	0	0	0	0	0	0	52	1	2.27273
Zopfiella pleuropora	0	0	0	0	0	0	0	0	0	0	0	52	0	0	0	0	0	0	0	0	0	0	0	0	0	0	0	0	0	0	0	0	0	0	0	0	0	0	0	0	0	0	0	0	52	1	2.27273
Nigrospora	0	0	0	0	0	0	0	0	0	0	0	0	0	0	28	13	0	0	0	0	0	0	0	0	0	0	0	0	6	0	0	0	0	0	4	0	0	0	0	0	0	0	0	0	51	4	9.09091
Penicillium sclerotiorum	0	0	0	0	0	0	0	0	0	0	0	0	0	0	0	0	0	0	0	0	0	0	21	0	0	0	0	0	0	0	0	16	0	14	0	0	0	0	0	0	0	0	0	0	51	3	6.81818
Aleuria	0	0	0	0	0	0	0	0	0	0	0	0	0	0	0	0	0	0	0	0	0	0	0	0	0	0	0	0	0	0	0	0	0	0	0	0	0	0	0	0	51	0	0	0	51	1	2.27273
Pseudeurotium ovale	0	0	0	0	0	0	0	0	51	0	0	0	0	0	0	0	0	0	0	0	0	0	0	0	0	0	0	0	0	0	0	0	0	0	0	0	0	0	0	0	0	0	0	0	51	1	2.27273
Knufia karalitana	0	0	0	0	0	0	0	0	0	0	0	0	0	0	0	0	0	0	0	0	0	0	0	0	33	2	0	0	0	0	0	0	0	0	0	0	0	0	0	0	0	0	0	14	49	3	6.81818
Neosetophomarosarum	0	0	0	0	0	0	0	0	0	0	0	0	0	0	0	0	0	0	0	0	0	0	0	0	0	0	0	0	0	6	0	0	17	26	0	0	0	0	0	0	0	0	0	0	49	3	6.81818
Paraphoma radicina	0	0	0	0	0	0	0	0	36	0	0	6	0	0	0	0	0	0	0	0	0	0	0	0	0	0	0	0	0	0	0	0	0	0	0	0	0	0	0	0	0	7	0	0	49	3	6.81818
Cistella	0	0	0	0	0	0	0	0	5	0	0	0	0	0	0	0	0	19	0	0	0	0	0	0	0	0	0	0	23	0	0	0	0	0	0	0	0	0	0	0	0	0	0	0	47	3	6.81818
Diaporthe isoberliniae	0	0	0	0	0	0	0	0	0	47	0	0	0	0	0	0	0	0	0	0	0	0	0	0	0	0	0	0	0	0	0	0	0	0	0	0	0	0	0	0	0	0	0	0	47	1	2.27273
Blastobotrys mokoenaii	0	0	0	0	0	0	0	14	0	0	0	0	0	0	0	0	0	0	0	0	0	0	0	0	0	0	0	0	0	0	0	32	0	0	0	0	0	0	0	0	0	0	0	0	46	2	4.54545
Trichothecium roseum	0	0	0	0	0	0	0	0	0	0	0	0	0	0	12	0	0	0	0	6	0	0	0	0	0	22	0	0	0	0	0	0	0	0	0	0	0	5	0	0	0	0	0	0	45	4	9.09091
Coniochaeta baysunika	0	0	0	0	0	0	0	0	11	0	0	25	0	0	0	0	0	0	0	0	0	0	0	0	0	0	0	0	0	0	0	0	0	0	0	9	0	0	0	0	0	0	0	0	45	3	6.81818
Coniochaeta cypraeaespora	0	0	0	0	0	0	0	0	45	0	0	0	0	0	0	0	0	0	0	0	0	0	0	0	0	0	0	0	0	0	0	0	0	0	0	0	0	0	0	0	0	0	0	0	45	1	2.27273
Psathyrella laricina	0	0	0	0	0	0	0	0	45	0	0	0	0	0	0	0	0	0	0	0	0	0	0	0	0	0	0	0	0	0	0	0	0	0	0	0	0	0	0	0	0	0	0	0	45	1	2.27273
Entoloma platyphylloides	0	0	0	0	0	0	0	30	0	0	0	0	0	0	0	0	0	0	0	0	0	10	0	0	0	0	0	0	0	0	0	0	0	0	0	4	0	0	0	0	0	0	0	0	44	3	6.81818
Cylindrodendrum hubeiense	0	0	0	0	0	0	0	0	0	0	0	0	11	0	0	0	0	0	0	0	0	0	0	0	0	0	0	0	0	0	0	0	0	0	0	0	0	0	0	0	0	0	0	32	43	2	4.54545
Simplicillium	0	0	0	0	0	0	0	0	0	0	0	0	0	0	0	0	0	0	0	0	0	36	0	0	0	0	0	0	0	0	0	0	0	0	7	0	0	0	0	0	0	0	0	0	43	2	4.54545
Amaurodon	0	0	0	0	0	0	0	43	0	0	0	0	0	0	0	0	0	0	0	0	0	0	0	0	0	0	0	0	0	0	0	0	0	0	0	0	0	0	0	0	0	0	0	0	43	1	2.27273
Spiromastix	0	0	0	0	0	0	0	0	0	0	0	0	0	0	0	0	0	3	0	0	0	28	11	0	0	0	0	0	0	0	0	0	0	0	0	0	0	0	0	0	0	0	0	0	42	3	6.81818
Naganishia antarctica	0	0	0	0	0	0	0	0	0	0	0	0	0	0	0	0	0	0	0	0	0	0	0	0	0	0	0	0	42	0	0	0	0	0	0	0	0	0	0	0	0	0	0	0	42	1	2.27273
Neoheleiosa lincangensis	0	0	0	0	0	0	0	0	0	0	0	0	0	0	0	0	0	0	0	0	42	0	0	0	0	0	0	0	0	0	0	0	0	0	0	0	0	0	0	0	0	0	0	0	42	1	2.27273
Wickerhamomyces bovis	0	0	0	0	0	0	0	0	0	0	0	0	0	0	0	0	0	3	0	0	0	0	0	0	0	0	0	0	0	0	0	11	4	23	0	0	0	0	0	0	0	0	0	0	41	4	9.09091
Curvibasidium cygneicollum	0	0	0	0	0	0	0	0	0	0	0	0	0	0	0	0	0	0	0	0	16	0	0	0	0	25	0	0	0	0	0	0	0	0	0	0	0	0	0	0	0	0	0	0	41	2	4.54545
Occultifur mephitis	0	0	0	0	0	0	0	0	15	0	0	0	0	0	0	0	0	0	11	0	0	0	0	0	0	0	14	0	0	0	0	0	0	0	0	0	0	0	0	0	0	0	0	0	40	3	6.81818
Rhizopus arrhizus	0	0	0	0	0	0	0	4	6	0	0	0	0	0	0	0	0	7	0	0	0	0	0	0	0	0	0	15	0	0	0	0	0	0	3	0	0	0	0	0	4	0	0	0	39	6	13.6364
Pyrenochaetopsis tabarestanensis	0	0	0	0	0	0	0	0	0	0	0	9	0	0	0	0	0	0	0	17	0	0	0	2	0	0	0	6	0	0	0	0	0	0	0	0	0	0	0	0	0	5	0	0	39	5	11.3636
Chrysosporium pilosum	0	0	0	0	0	0	0	29	0	0	0	0	0	0	0	0	0	0	0	0	0	0	0	0	0	0	0	10	0	0	0	0	0	0	0	0	0	0	0	0	0	0	0	0	39	2	4.54545
Fusarium suttonianum	0	0	0	0	0	0	0	0	0	0	0	0	0	0	0	0	0	39	0	0	0	0	0	0	0	0	0	0	0	0	0	0	0	0	0	0	0	0	0	0	0	0	0	0	39	1	2.27273
Ophiobolus senecionis	0	0	0	0	0	0	0	0	0	0	0	0	0	0	0	0	0	0	0	0	0	0	0	0	0	0	0	0	0	0	0	0	0	0	0	0	0	0	0	0	0	0	0	39	39	1	2.27273
Calycina ellisii	0	0	0	0	0	0	0	0	0	0	0	9	0	0	0	0	0	0	0	0	0	0	0	0	0	0	0	0	0	0	0	0	0	0	0	0	0	0	0	0	0	0	29	0	38	2	4.54545
Stropharia	0	0	0	0	0	0	0	0	33	0	0	0	0	0	0	0	0	0	0	0	0	0	0	0	0	0	0	0	0	0	0	0	0	0	0	5	0	0	0	0	0	0	0	0	38	2	4.54545
Kwoniella mangrovensis	0	0	0	0	0	0	0	0	0	0	0	0	0	0	0	0	0	0	0	0	0	0	0	0	0	0	0	0	0	0	0	0	0	0	0	0	0	0	0	0	38	0	0	0	38	1	2.27273
Microsporomyces bloemfonteinensis	0	0	0	0	0	0	0	28	9	0	0	0	0	0	0	0	0	0	0	0	0	0	0	0	0	0	0	0	0	0	0	0	0	0	0	0	0	0	0	0	0	0	0	0	37	2	4.54545
Sclerostagonospora	0	0	0	0	0	0	0	0	37	0	0	0	0	0	0	0	0	0	0	0	0	0	0	0	0	0	0	0	0	0	0	0	0	0	0	0	0	0	0	0	0	0	0	0	37	1	2.27273
Trichoderma stromaticum	0	0	0	0	0	0	0	0	0	0	0	0	0	0	0	0	0	37	0	0	0	0	0	0	0	0	0	0	0	0	0	0	0	0	0	0	0	0	0	0	0	0	0	0	37	1	2.27273
Coniocessia	0	0	0	0	0	0	0	27	0	0	0	0	0	0	0	0	0	0	0	0	0	0	0	0	0	0	0	0	0	0	0	0	0	0	0	9	0	0	0	0	0	0	0	0	36	2	4.54545
Monocillium mucidum	0	0	0	0	0	0	0	0	0	0	0	0	0	0	0	0	0	0	0	0	0	0	0	0	0	0	0	26	0	0	0	0	10	0	0	0	0	0	0	0	0	0	0	0	36	2	4.54545
Mucor circinelloides	0	0	0	0	0	0	0	0	0	0	0	0	0	0	0	0	0	0	0	0	0	0	0	0	0	0	0	34	0	0	0	0	0	2	0	0	0	0	0	0	0	0	0	0	36	2	4.54545
Uzbekistanica	0	0	0	0	0	0	0	0	0	0	0	23	0	0	0	0	0	0	0	0	0	0	0	0	0	13	0	0	0	0	0	0	0	0	0	0	0	0	0	0	0	0	0	0	36	2	4.54545
Auricularia	0	0	0	0	0	0	0	0	0	0	0	36	0	0	0	0	0	0	0	0	0	0	0	0	0	0	0	0	0	0	0	0	0	0	0	0	0	0	0	0	0	0	0	0	36	1	2.27273
Psathyrella vesiculocystis	0	0	0	0	0	0	0	36	0	0	0	0	0	0	0	0	0	0	0	0	0	0	0	0	0	0	0	0	0	0	0	0	0	0	0	0	0	0	0	0	0	0	0	0	36	1	2.27273
Talaromyces wortmannii	0	0	0	0	0	0	0	0	0	0	0	0	0	0	0	0	0	0	0	0	0	0	0	0	0	0	0	0	0	0	0	0	0	0	36	0	0	0	0	0	0	0	0	0	36	1	2.27273
Arachnomyces	0	0	0	0	0	0	0	0	0	0	0	0	0	0	0	0	0	0	0	0	0	33	2	0	0	0	0	0	0	0	0	0	0	0	0	0	0	0	0	0	0	0	0	0	35	2	4.54545
Humicola olivacea	0	0	0	0	0	0	0	0	0	0	0	0	0	0	0	0	0	0	0	0	0	25	0	0	0	0	0	0	0	0	0	0	0	0	0	10	0	0	0	0	0	0	0	0	35	2	4.54545
Nigrospora oryzae	0	0	0	0	0	0	0	0	0	0	0	0	0	0	0	0	0	0	35	0	0	0	0	0	0	0	0	0	0	0	0	0	0	0	0	0	0	0	0	0	0	0	0	0	35	1	2.27273
Arthrinium malaysianum	20	0	3	0	0	0	0	0	0	0	0	0	0	0	0	0	0	0	0	0	0	0	0	0	0	0	11	0	0	0	0	0	0	0	0	0	0	0	0	0	0	0	0	0	34	3	6.81818
Tilachlidium brachiatum	0	0	0	0	0	0	0	0	0	0	0	0	0	0	0	0	0	0	0	0	0	0	0	0	0	4	0	0	0	0	0	0	0	0	0	0	0	0	0	0	0	18	0	12	34	3	6.81818
Issatchenkia orientalis	0	0	0	0	0	0	0	0	0	0	0	0	0	0	0	0	0	0	0	0	0	0	0	0	0	0	0	0	0	0	0	34	0	0	0	0	0	0	0	0	0	0	0	0	34	1	2.27273
Rachicladosporium	0	0	0	0	0	0	0	0	0	0	0	0	0	0	0	0	0	0	0	0	21	0	0	0	12	0	0	0	0	0	0	0	0	0	0	0	0	0	0	0	0	0	0	0	33	2	4.54545
Phomatospora	0	0	0	0	0	0	0	0	0	0	0	33	0	0	0	0	0	0	0	0	0	0	0	0	0	0	0	0	0	0	0	0	0	0	0	0	0	0	0	0	0	0	0	0	33	1	2.27273
Microdochium	0	0	0	0	0	0	0	0	0	0	0	0	0	0	4	11	0	0	0	17	0	0	0	0	0	0	0	0	0	0	0	0	0	0	0	0	0	0	0	0	0	0	0	0	32	3	6.81818
Venturia carpophila	0	0	0	0	0	0	0	0	0	0	0	22	0	0	0	0	0	0	0	0	0	0	10	0	0	0	0	0	0	0	0	0	0	0	0	0	0	0	0	0	0	0	0	0	32	2	4.54545
Aspergillus noonimiae	0	0	0	0	0	0	0	32	0	0	0	0	0	0	0	0	0	0	0	0	0	0	0	0	0	0	0	0	0	0	0	0	0	0	0	0	0	0	0	0	0	0	0	0	32	1	2.27273
Gamsia columbina	0	0	0	0	0	0	0	0	0	0	0	0	0	0	0	0	0	0	0	0	0	0	0	0	0	0	0	0	0	0	0	0	0	0	0	0	0	0	0	32	0	0	0	0	32	1	2.27273
Dominikia iranica	0	0	0	0	0	0	0	19	0	0	0	0	0	0	0	0	0	12	0	0	0	0	0	0	0	0	0	0	0	0	0	0	0	0	0	0	0	0	0	0	0	0	0	0	31	2	4.54545
Epicoccum dendrobii	0	0	0	0	0	0	0	0	0	0	0	0	0	0	0	0	0	0	0	0	0	0	0	0	0	0	0	0	0	0	0	0	15	16	0	0	0	0	0	0	0	0	0	0	31	2	4.54545
Coniochaeta gigantospora	0	0	0	0	0	0	0	0	0	0	0	0	0	0	0	0	0	0	0	0	0	0	0	0	0	0	0	0	0	0	0	0	0	0	0	0	0	0	0	0	31	0	0	0	31	1	2.27273
Cytosporella juncicola	0	0	0	0	0	0	0	0	0	0	0	0	0	0	0	0	0	0	0	0	0	0	0	0	31	0	0	0	0	0	0	0	0	0	0	0	0	0	0	0	0	0	0	0	31	1	2.27273
Elsinoe	0	0	0	0	0	0	0	0	0	0	0	0	0	0	0	0	0	0	0	0	0	0	0	0	31	0	0	0	0	0	0	0	0	0	0	0	0	0	0	0	0	0	0	0	31	1	2.27273
Pezoloma ericae	0	0	0	0	0	0	0	0	0	0	0	0	0	31	0	0	0	0	0	0	0	0	0	0	0	0	0	0	0	0	0	0	0	0	0	0	0	0	0	0	0	0	0	0	31	1	2.27273
Pyrenochaeta	0	0	0	0	0	0	0	0	0	0	0	0	0	0	0	0	0	31	0	0	0	0	0	0	0	0	0	0	0	0	0	0	0	0	0	0	0	0	0	0	0	0	0	0	31	1	2.27273
Torulaspora pretoriensis	0	0	0	0	0	0	0	0	0	0	0	0	0	0	0	0	0	0	0	0	0	0	31	0	0	0	0	0	0	0	0	0	0	0	0	0	0	0	0	0	0	0	0	0	31	1	2.27273
Coniochaeta verticillata	0	0	0	0	0	0	0	0	0	0	0	0	0	0	0	0	0	10	0	0	0	0	0	0	0	0	0	0	0	0	0	0	0	0	0	0	0	0	0	0	20	0	0	0	30	2	4.54545
Penicillifer diparietisporus	0	0	0	0	0	0	0	9	21	0	0	0	0	0	0	0	0	0	0	0	0	0	0	0	0	0	0	0	0	0	0	0	0	0	0	0	0	0	0	0	0	0	0	0	30	2	4.54545
Spizellomyces	0	0	0	0	0	0	0	0	10	0	0	0	0	0	0	0	0	0	0	0	0	0	0	0	0	0	0	0	0	0	0	0	0	0	0	0	0	0	0	0	20	0	0	0	30	2	4.54545
Westerdykella dispersa	0	0	0	0	0	0	0	0	19	0	0	0	0	0	0	0	0	0	0	0	0	0	11	0	0	0	0	0	0	0	0	0	0	0	0	0	0	0	0	0	0	0	0	0	30	2	4.54545
Claviceps arundinis	0	0	0	0	0	0	0	0	0	0	0	0	0	0	0	0	0	0	0	0	30	0	0	0	0	0	0	0	0	0	0	0	0	0	0	0	0	0	0	0	0	0	0	0	30	1	2.27273
Magnaporthe	0	0	0	0	0	0	0	0	0	0	0	0	0	0	0	0	0	0	0	0	0	30	0	0	0	0	0	0	0	0	0	0	0	0	0	0	0	0	0	0	0	0	0	0	30	1	2.27273
Ramularia haroldporteri	0	0	0	0	30	0	0	0	0	0	0	0	0	0	0	0	0	0	0	0	0	0	0	0	0	0	0	0	0	0	0	0	0	0	0	0	0	0	0	0	0	0	0	0	30	1	2.27273
Cercophora	0	0	0	0	0	0	0	0	0	0	0	0	0	0	0	0	0	5	0	0	0	0	0	0	0	0	0	0	0	0	0	0	0	0	0	0	0	0	10	0	14	0	0	0	29	3	6.81818
Scytalidium lignicola	0	0	0	0	0	0	0	0	0	0	0	0	0	0	0	0	0	10	0	0	0	0	4	0	0	0	0	0	0	0	0	0	0	0	0	15	0	0	0	0	0	0	0	0	29	3	6.81818
Genolevuria armeniaca	0	0	0	0	0	0	29	0	0	0	0	0	0	0	0	0	0	0	0	0	0	0	0	0	0	0	0	0	0	0	0	0	0	0	0	0	0	0	0	0	0	0	0	0	29	1	2.27273
Coniocessia cruciformis	0	0	0	0	0	0	0	0	0	0	0	0	0	0	0	0	0	8	0	0	0	4	8	0	0	0	0	0	0	0	0	8	0	0	0	0	0	0	0	0	0	0	0	0	28	4	9.09091
Cucumis melo	0	0	0	0	0	0	0	0	0	0	0	0	0	0	0	0	0	0	7	0	0	0	0	0	0	0	0	0	0	0	0	0	0	0	0	0	21	0	0	0	0	0	0	0	28	2	4.54545
Oidiodendron	0	0	0	0	20	0	0	0	0	8	0	0	0	0	0	0	0	0	0	0	0	0	0	0	0	0	0	0	0	0	0	0	0	0	0	0	0	0	0	0	0	0	0	0	28	2	4.54545
Acrostalagmus luteoalbus	0	0	0	0	0	0	0	0	0	0	0	0	0	0	0	0	0	0	0	0	0	28	0	0	0	0	0	0	0	0	0	0	0	0	0	0	0	0	0	0	0	0	0	0	28	1	2.27273
Capnobotryella	0	0	0	0	0	0	0	0	0	0	0	0	0	0	0	0	0	0	0	0	0	0	0	0	28	0	0	0	0	0	0	0	0	0	0	0	0	0	0	0	0	0	0	0	28	1	2.27273
Rachicladosporium cboliae	0	0	0	0	0	0	0	0	0	0	0	0	0	0	0	17	0	0	0	10	0	0	0	0	0	0	0	0	0	0	0	0	0	0	0	0	0	0	0	0	0	0	0	0	27	2	4.54545
Vermispora fusarina	0	0	0	0	0	0	0	0	25	0	0	0	0	0	0	0	0	0	0	0	0	0	2	0	0	0	0	0	0	0	0	0	0	0	0	0	0	0	0	0	0	0	0	0	27	2	4.54545
Acremonium rutilum	0	0	0	0	0	0	0	0	0	0	0	0	0	0	0	0	0	0	0	0	0	0	0	0	0	27	0	0	0	0	0	0	0	0	0	0	0	0	0	0	0	0	0	0	27	1	2.27273
Arizonaphlyctis lemmonensis	0	0	0	0	0	0	0	0	0	0	0	0	0	0	0	0	0	0	0	0	0	27	0	0	0	0	0	0	0	0	0	0	0	0	0	0	0	0	0	0	0	0	0	0	27	1	2.27273
Clarireedia bennettii	0	0	0	0	0	0	0	0	27	0	0	0	0	0	0	0	0	0	0	0	0	0	0	0	0	0	0	0	0	0	0	0	0	0	0	0	0	0	0	0	0	0	0	0	27	1	2.27273
Cylindrodendrum alicantinum	0	0	0	0	0	0	0	0	0	0	0	0	0	0	0	0	0	0	0	0	0	0	0	0	0	0	0	0	0	0	0	0	0	0	0	0	0	0	0	0	0	0	27	0	27	1	2.27273
Echria	0	0	0	0	0	0	0	0	27	0	0	0	0	0	0	0	0	0	0	0	0	0	0	0	0	0	0	0	0	0	0	0	0	0	0	0	0	0	0	0	0	0	0	0	27	1	2.27273
Penicillium raistrickii	0	0	0	0	0	0	0	0	0	0	0	0	0	0	0	0	0	0	0	0	0	0	0	0	0	0	0	0	0	0	0	27	0	0	0	0	0	0	0	0	0	0	0	0	27	1	2.27273
Venturia cerasi	0	0	0	0	0	0	0	0	0	0	0	0	0	0	0	0	0	0	0	0	27	0	0	0	0	0	0	0	0	0	0	0	0	0	0	0	0	0	0	0	0	0	0	0	27	1	2.27273
Sporormiella similis	0	0	0	0	0	0	0	11	0	0	0	0	0	0	0	0	0	9	0	0	0	0	0	0	0	0	0	0	0	0	0	0	0	0	0	0	0	0	0	0	6	0	0	0	26	3	6.81818
Arthrobotrys scaphoides	0	0	0	0	0	0	0	0	10	0	0	0	0	0	0	0	0	0	0	0	0	0	0	0	0	0	0	0	0	0	0	0	0	0	0	16	0	0	0	0	0	0	0	0	26	2	4.54545
Phaeococcomyces eucalypti	0	0	0	0	0	0	0	0	0	0	0	0	0	0	0	0	0	0	0	0	0	0	0	0	9	17	0	0	0	0	0	0	0	0	0	0	0	0	0	0	0	0	0	0	26	2	4.54545
Schizothecium	0	0	0	0	0	0	0	0	12	0	0	0	0	0	0	0	0	0	0	0	0	0	0	0	0	0	0	0	0	0	0	0	0	0	0	0	0	0	0	0	0	0	14	0	26	2	4.54545
Fusarium croci	0	0	0	0	0	0	0	0	0	0	0	0	0	0	0	0	0	26	0	0	0	0	0	0	0	0	0	0	0	0	0	0	0	0	0	0	0	0	0	0	0	0	0	0	26	1	2.27273
Neovaginatispora	0	0	0	0	0	0	0	0	0	0	0	0	0	0	0	0	0	0	0	0	26	0	0	0	0	0	0	0	0	0	0	0	0	0	0	0	0	0	0	0	0	0	0	0	26	1	2.27273
Acaulium	0	0	0	0	0	0	0	17	8	0	0	0	0	0	0	0	0	0	0	0	0	0	0	0	0	0	0	0	0	0	0	0	0	0	0	0	0	0	0	0	0	0	0	0	25	2	4.54545
Coniochaeta	0	0	0	0	0	0	0	0	7	0	0	0	0	0	0	0	0	0	0	0	0	0	0	0	0	0	0	0	0	0	18	0	0	0	0	0	0	0	0	0	0	0	0	0	25	2	4.54545
Corynascella humicola	0	0	0	0	0	0	0	10	0	0	0	0	0	0	0	0	0	15	0	0	0	0	0	0	0	0	0	0	0	0	0	0	0	0	0	0	0	0	0	0	0	0	0	0	25	2	4.54545
Neosetophoma	0	0	0	0	0	0	0	0	0	0	0	0	0	0	0	0	0	0	14	0	0	0	0	0	0	0	0	11	0	0	0	0	0	0	0	0	0	0	0	0	0	0	0	0	25	2	4.54545
Acremonium cavaraeanum	0	0	0	0	0	0	0	25	0	0	0	0	0	0	0	0	0	0	0	0	0	0	0	0	0	0	0	0	0	0	0	0	0	0	0	0	0	0	0	0	0	0	0	0	25	1	2.27273
Colletotrichum lupini	0	0	0	0	0	0	0	0	0	25	0	0	0	0	0	0	0	0	0	0	0	0	0	0	0	0	0	0	0	0	0	0	0	0	0	0	0	0	0	0	0	0	0	0	25	1	2.27273
Kernia columnaris	0	0	0	0	0	0	0	0	0	0	0	0	0	0	0	0	0	0	0	0	0	0	0	0	0	0	0	0	0	0	0	0	0	0	0	0	0	0	0	0	25	0	0	0	25	1	2.27273
Neomicrosphaeropsis cytisi	0	0	0	0	0	0	0	0	0	0	0	0	0	0	0	0	0	0	0	0	0	0	0	0	25	0	0	0	0	0	0	0	0	0	0	0	0	0	0	0	0	0	0	0	25	1	2.27273
Entyloma	0	0	0	0	0	2	0	0	0	0	0	0	0	0	0	0	0	22	0	0	0	0	0	0	0	0	0	0	0	0	0	0	0	0	0	0	0	0	0	0	0	0	0	0	24	2	4.54545
Athelia rolfsii	0	0	0	0	0	0	0	0	0	0	0	0	0	0	0	0	0	0	0	0	0	0	0	0	0	0	0	0	0	0	0	0	0	0	0	0	0	0	0	0	24	0	0	0	24	1	2.27273
Biappendiculispora	0	0	0	0	0	0	0	0	24	0	0	0	0	0	0	0	0	0	0	0	0	0	0	0	0	0	0	0	0	0	0	0	0	0	0	0	0	0	0	0	0	0	0	0	24	1	2.27273
Bipolaris drechsleri	0	0	0	0	0	0	0	0	0	0	0	0	0	0	0	0	0	0	0	0	0	0	0	0	0	0	0	0	0	0	0	0	0	0	0	0	0	0	0	0	0	24	0	0	24	1	2.27273
Neomicrosphaeropsis novorossica	0	0	0	0	0	0	0	0	0	0	0	0	0	0	0	0	0	0	0	0	0	0	24	0	0	0	0	0	0	0	0	0	0	0	0	0	0	0	0	0	0	0	0	0	24	1	2.27273
Pisolithus microcarpus	0	0	0	0	0	0	0	7	4	0	0	0	0	0	0	0	0	2	0	0	0	0	0	0	0	0	0	0	0	3	0	0	7	0	0	0	0	0	0	0	0	0	0	0	23	5	11.3636
Golovinomyces	0	0	0	0	0	0	0	0	0	0	0	0	0	0	2	0	0	0	0	0	0	0	0	0	0	0	0	0	0	0	0	0	0	5	0	0	0	0	13	0	3	0	0	0	23	4	9.09091
Pseudogymnoascus roseus	0	0	0	0	0	0	0	17	0	0	0	0	0	0	0	0	0	0	0	0	0	0	0	0	0	0	0	0	0	0	0	0	0	0	0	6	0	0	0	0	0	0	0	0	23	2	4.54545
Conidiobolus coronatus	0	0	0	0	0	0	0	0	0	0	0	0	0	0	0	0	0	0	0	0	0	0	0	0	0	0	0	0	0	0	0	0	0	0	0	23	0	0	0	0	0	0	0	0	23	1	2.27273
Glomus versiforme	0	0	0	0	0	0	0	0	0	0	0	0	0	0	0	0	0	0	0	0	0	0	0	0	0	0	0	0	0	0	0	0	0	0	0	0	0	0	0	0	23	0	0	0	23	1	2.27273
Hazslinszkyomyces aloes	0	0	0	0	0	0	0	0	0	0	0	0	0	0	0	0	0	0	0	23	0	0	0	0	0	0	0	0	0	0	0	0	0	0	0	0	0	0	0	0	0	0	0	0	23	1	2.27273
Hymenoscyphus menthae	0	0	0	0	0	0	0	0	0	0	0	4	0	0	0	0	0	0	0	0	0	0	0	0	0	0	0	0	0	0	0	0	0	0	0	0	0	0	0	0	0	0	18	0	22	2	4.54545
Monascella botryosa	0	0	0	0	0	0	0	5	0	0	0	0	0	0	0	0	0	17	0	0	0	0	0	0	0	0	0	0	0	0	0	0	0	0	0	0	0	0	0	0	0	0	0	0	22	2	4.54545
Glutinomyces	0	0	0	0	0	0	0	0	0	0	0	0	0	0	0	0	0	0	0	0	0	0	0	0	0	0	0	0	0	0	0	0	0	0	0	22	0	0	0	0	0	0	0	0	22	1	2.27273
Teratosphaericola pseudoafricana	0	0	0	0	0	0	0	0	0	0	0	0	0	0	0	0	0	0	0	0	22	0	0	0	0	0	0	0	0	0	0	0	0	0	0	0	0	0	0	0	0	0	0	0	22	1	2.27273
Didymosphaeria	0	0	0	0	0	0	0	2	0	0	0	0	0	0	0	0	0	0	0	0	0	0	0	0	0	0	0	8	0	0	0	11	0	0	0	0	0	0	0	0	0	0	0	0	21	3	6.81818
Bipolaris	0	0	0	0	0	0	0	0	0	0	0	11	0	0	0	0	0	0	0	0	0	0	10	0	0	0	0	0	0	0	0	0	0	0	0	0	0	0	0	0	0	0	0	0	21	2	4.54545
Kernia geniculotricha	0	0	0	0	0	0	0	0	5	0	0	0	0	0	0	0	0	0	0	0	0	0	16	0	0	0	0	0	0	0	0	0	0	0	0	0	0	0	0	0	0	0	0	0	21	2	4.54545
Nigrospora zimmermanii	0	0	0	0	0	0	0	0	0	0	0	0	0	0	0	0	0	0	9	0	0	0	0	0	0	0	0	12	0	0	0	0	0	0	0	0	0	0	0	0	0	0	0	0	21	2	4.54545
Pichia myanmarensis	0	0	0	0	0	0	3	0	0	0	0	0	0	0	0	0	0	0	0	0	18	0	0	0	0	0	0	0	0	0	0	0	0	0	0	0	0	0	0	0	0	0	0	0	21	2	4.54545
Colletotrichum	0	0	0	0	0	0	0	0	0	0	0	0	0	0	0	0	0	0	0	0	0	0	0	0	0	0	0	0	21	0	0	0	0	0	0	0	0	0	0	0	0	0	0	0	21	1	2.27273
Cyphellophora	0	0	0	0	0	0	0	0	0	0	0	0	0	0	0	0	0	0	0	0	21	0	0	0	0	0	0	0	0	0	0	0	0	0	0	0	0	0	0	0	0	0	0	0	21	1	2.27273
Microascus verrucosus	0	0	0	0	0	0	0	0	0	0	0	0	0	0	0	0	0	0	0	0	0	0	0	0	0	0	0	0	0	0	0	0	0	0	0	0	0	0	0	0	21	0	0	0	21	1	2.27273
Mortierella selenospora	0	0	0	0	0	0	0	0	0	0	0	0	0	0	0	0	0	0	0	0	0	21	0	0	0	0	0	0	0	0	0	0	0	0	0	0	0	0	0	0	0	0	0	0	21	1	2.27273
Neoascochyta	0	0	0	0	0	0	0	0	0	0	0	0	0	0	0	0	0	0	0	0	0	0	21	0	0	0	0	0	0	0	0	0	0	0	0	0	0	0	0	0	0	0	0	0	21	1	2.27273
Peziza oceanica	0	0	0	0	0	0	0	0	21	0	0	0	0	0	0	0	0	0	0	0	0	0	0	0	0	0	0	0	0	0	0	0	0	0	0	0	0	0	0	0	0	0	0	0	21	1	2.27273
Podonectria novae-zelandiae	0	0	0	0	21	0	0	0	0	0	0	0	0	0	0	0	0	0	0	0	0	0	0	0	0	0	0	0	0	0	0	0	0	0	0	0	0	0	0	0	0	0	0	0	21	1	2.27273
Protodontia	0	0	0	0	21	0	0	0	0	0	0	0	0	0	0	0	0	0	0	0	0	0	0	0	0	0	0	0	0	0	0	0	0	0	0	0	0	0	0	0	0	0	0	0	21	1	2.27273
Zopfiella	0	0	0	0	0	0	0	0	0	0	0	0	0	0	0	0	0	0	0	0	0	0	0	0	0	0	0	0	0	0	0	0	0	0	0	0	0	0	0	0	21	0	0	0	21	1	2.27273
Rhodotorula	0	0	0	0	0	0	0	0	0	0	0	0	0	0	0	0	0	0	0	0	0	0	0	0	0	0	0	10	0	0	0	10	0	0	0	0	0	0	0	0	0	0	0	0	20	2	4.54545
Alternaria hyacinthi	0	0	0	0	0	0	0	0	0	0	0	0	0	0	0	0	0	0	0	0	0	0	0	0	0	0	0	0	0	0	0	0	20	0	0	0	0	0	0	0	0	0	0	0	20	1	2.27273
Arthrobotrys arthrobotryoides	0	0	0	0	0	0	0	20	0	0	0	0	0	0	0	0	0	0	0	0	0	0	0	0	0	0	0	0	0	0	0	0	0	0	0	0	0	0	0	0	0	0	0	0	20	1	2.27273
Dictyosporium strelitziae	0	0	0	0	0	0	0	0	0	0	0	20	0	0	0	0	0	0	0	0	0	0	0	0	0	0	0	0	0	0	0	0	0	0	0	0	0	0	0	0	0	0	0	0	20	1	2.27273
Minutisphaera japonica	0	0	0	0	0	0	0	0	0	0	0	0	0	0	0	0	0	0	0	0	0	0	0	0	0	0	0	0	8	0	0	0	0	11	0	0	0	0	0	0	0	0	0	0	19	2	4.54545
Candida vartiovaarae	0	0	0	0	0	0	0	0	0	0	0	0	0	0	0	0	0	0	0	0	0	0	0	0	0	0	0	19	0	0	0	0	0	0	0	0	0	0	0	0	0	0	0	0	19	1	2.27273
Conlarium	0	0	0	0	19	0	0	0	0	0	0	0	0	0	0	0	0	0	0	0	0	0	0	0	0	0	0	0	0	0	0	0	0	0	0	0	0	0	0	0	0	0	0	0	19	1	2.27273
Exophiala aquamarina	0	0	0	0	0	0	0	0	0	0	0	0	0	0	0	0	0	0	0	0	0	0	0	0	0	0	0	0	0	0	0	0	0	0	0	0	0	0	0	0	0	0	0	19	19	1	2.27273
Hasegawazyma lactosa	0	0	0	0	0	0	0	0	19	0	0	0	0	0	0	0	0	0	0	0	0	0	0	0	0	0	0	0	0	0	0	0	0	0	0	0	0	0	0	0	0	0	0	0	19	1	2.27273
Rhodotorula dairenensis	0	0	0	0	0	0	0	0	0	0	0	0	0	0	0	0	0	0	0	0	0	0	0	19	0	0	0	0	0	0	0	0	0	0	0	0	0	0	0	0	0	0	0	0	19	1	2.27273
Lachancea kluyveri	0	0	0	0	0	0	0	0	0	0	0	0	0	0	0	0	0	0	0	0	0	0	0	0	0	0	0	0	0	0	0	18	0	0	0	0	0	0	0	0	0	0	0	0	18	1	2.27273
Mortierella capitata	0	0	0	0	0	0	0	0	0	0	0	0	0	0	0	18	0	0	0	0	0	0	0	0	0	0	0	0	0	0	0	0	0	0	0	0	0	0	0	0	0	0	0	0	18	1	2.27273
Mortierella chienii	0	0	0	0	0	0	0	0	0	0	0	0	0	0	0	0	0	0	0	0	0	0	0	0	0	0	0	0	0	0	0	0	0	0	18	0	0	0	0	0	0	0	0	0	18	1	2.27273
Neodevriesia agapanthi	0	0	0	0	0	0	0	0	0	0	0	0	0	0	0	0	0	0	0	0	0	0	0	0	0	0	0	0	0	0	0	0	0	0	0	0	18	0	0	0	0	0	0	0	18	1	2.27273
Ochroconis mirabilis	0	0	0	0	0	0	0	0	0	0	0	0	0	0	0	0	0	0	0	0	0	0	0	18	0	0	0	0	0	0	0	0	0	0	0	0	0	0	0	0	0	0	0	0	18	1	2.27273
Olpidium brassicae	0	0	0	0	0	0	0	0	18	0	0	0	0	0	0	0	0	0	0	0	0	0	0	0	0	0	0	0	0	0	0	0	0	0	0	0	0	0	0	0	0	0	0	0	18	1	2.27273
Sonchus	0	0	0	0	18	0	0	0	0	0	0	0	0	0	0	0	0	0	0	0	0	0	0	0	0	0	0	0	0	0	0	0	0	0	0	0	0	0	0	0	0	0	0	0	18	1	2.27273
Aspergillus osmophilus	0	0	0	0	0	0	0	0	0	0	0	0	0	0	0	0	0	0	0	0	0	6	0	0	0	0	0	0	0	0	0	0	0	0	0	0	0	0	0	0	11	0	0	0	17	2	4.54545
Sampaiozyma	0	0	0	14	0	0	0	0	0	0	0	0	0	0	0	0	0	0	0	0	0	0	0	0	0	0	0	0	0	0	3	0	0	0	0	0	0	0	0	0	0	0	0	0	17	2	4.54545
Clavaria	0	0	0	0	0	0	0	17	0	0	0	0	0	0	0	0	0	0	0	0	0	0	0	0	0	0	0	0	0	0	0	0	0	0	0	0	0	0	0	0	0	0	0	0	17	1	2.27273
Groenewaldozyma auringiensis	0	0	0	0	0	0	0	0	0	0	0	0	0	0	0	0	0	0	0	0	0	0	0	0	0	0	0	0	0	0	0	0	0	0	0	17	0	0	0	0	0	0	0	0	17	1	2.27273
Minimelanolocus aquaticus	0	0	0	0	0	0	0	0	0	0	0	0	0	0	0	0	0	0	0	0	0	0	0	0	0	0	0	0	0	0	0	0	0	0	0	0	0	0	0	0	0	0	0	17	17	1	2.27273
Neodevriesia fraserae	0	0	0	0	0	0	0	0	0	0	0	0	0	0	0	0	0	0	0	0	17	0	0	0	0	0	0	0	0	0	0	0	0	0	0	0	0	0	0	0	0	0	0	0	17	1	2.27273
Pseudeurotium hygrophilum	0	0	0	0	0	0	0	0	0	0	0	0	0	17	0	0	0	0	0	0	0	0	0	0	0	0	0	0	0	0	0	0	0	0	0	0	0	0	0	0	0	0	0	0	17	1	2.27273
Paraphaeosphaeria minitans	0	0	0	0	0	0	0	0	0	0	0	0	0	0	0	0	9	4	0	0	0	0	3	0	0	0	0	0	0	0	0	0	0	0	0	0	0	0	0	0	0	0	0	0	16	3	6.81818
Coprinopsis	0	0	0	0	0	0	0	13	0	0	0	0	0	0	0	0	0	3	0	0	0	0	0	0	0	0	0	0	0	0	0	0	0	0	0	0	0	0	0	0	0	0	0	0	16	2	4.54545
Cyphellophora fusarioides	0	0	0	0	0	0	0	0	0	0	0	11	0	0	0	0	0	5	0	0	0	0	0	0	0	0	0	0	0	0	0	0	0	0	0	0	0	0	0	0	0	0	0	0	16	2	4.54545
Chimonocalamus pallens	0	0	0	0	0	0	0	0	0	0	0	0	0	0	0	0	0	0	0	0	0	0	0	16	0	0	0	0	0	0	0	0	0	0	0	0	0	0	0	0	0	0	0	0	16	1	2.27273
Dactylella	0	0	0	0	0	0	0	0	0	0	0	0	0	0	0	0	0	0	0	0	0	0	0	0	0	0	0	0	0	0	0	0	0	0	0	0	16	0	0	0	0	0	0	0	16	1	2.27273
Gibberella baccata	0	0	0	0	0	0	0	0	0	0	0	0	0	0	0	0	0	0	0	0	0	0	0	0	0	0	0	0	0	0	0	0	0	0	0	0	16	0	0	0	0	0	0	0	16	1	2.27273
Pseudorobillarda phragmitis	0	0	0	0	0	0	0	0	16	0	0	0	0	0	0	0	0	0	0	0	0	0	0	0	0	0	0	0	0	0	0	0	0	0	0	0	0	0	0	0	0	0	0	0	16	1	2.27273
Vishniacozyma globispora	0	0	16	0	0	0	0	0	0	0	0	0	0	0	0	0	0	0	0	0	0	0	0	0	0	0	0	0	0	0	0	0	0	0	0	0	0	0	0	0	0	0	0	0	16	1	2.27273
Burgoa	0	0	0	0	10	0	0	0	0	0	0	0	0	0	0	0	0	0	0	0	0	0	0	5	0	0	0	0	0	0	0	0	0	0	0	0	0	0	0	0	0	0	0	0	15	2	4.54545
Cladorrhinum bulbillosum	0	0	0	0	0	0	0	0	0	0	0	0	0	0	0	0	0	0	0	0	0	9	0	0	0	0	0	0	0	0	0	0	0	0	0	0	0	0	0	0	6	0	0	0	15	2	4.54545
Leucosporidium fellii	0	0	0	0	0	0	0	0	0	0	0	12	0	0	0	0	0	0	0	0	0	0	0	0	0	3	0	0	0	0	0	0	0	0	0	0	0	0	0	0	0	0	0	0	15	2	4.54545
Taphrina deformans	0	0	0	0	0	0	0	0	0	0	0	0	0	0	0	0	0	0	0	0	0	0	0	0	12	3	0	0	0	0	0	0	0	0	0	0	0	0	0	0	0	0	0	0	15	2	4.54545
Cladorrhinum flexuosum	0	0	0	0	0	0	0	0	0	0	0	0	0	0	0	0	0	0	0	0	0	0	0	0	0	0	0	0	0	0	0	0	0	0	0	0	0	0	0	0	0	15	0	0	15	1	2.27273
Coniothyrium juniperi	0	0	0	0	0	0	0	0	0	0	0	0	0	0	0	0	0	0	0	0	0	0	0	0	0	0	0	0	0	15	0	0	0	0	0	0	0	0	0	0	0	0	0	0	15	1	2.27273
Fimetariella	0	0	0	0	15	0	0	0	0	0	0	0	0	0	0	0	0	0	0	0	0	0	0	0	0	0	0	0	0	0	0	0	0	0	0	0	0	0	0	0	0	0	0	0	15	1	2.27273
Gymnopilus	0	0	0	0	15	0	0	0	0	0	0	0	0	0	0	0	0	0	0	0	0	0	0	0	0	0	0	0	0	0	0	0	0	0	0	0	0	0	0	0	0	0	0	0	15	1	2.27273
Millerozyma farinosa	0	0	0	0	0	0	0	0	0	0	0	0	0	0	0	0	0	0	0	0	0	0	0	0	0	0	0	0	0	0	0	0	0	0	0	15	0	0	0	0	0	0	0	0	15	1	2.27273
Acrocalymma	0	0	0	0	0	0	0	0	0	0	0	0	0	0	0	0	0	0	0	7	0	0	0	0	0	0	0	0	0	0	0	0	0	0	0	0	0	0	0	0	0	0	7	0	14	2	4.54545
Coprinellus	0	0	0	0	0	0	0	0	0	4	0	0	0	0	0	0	0	0	0	0	0	0	0	10	0	0	0	0	0	0	0	0	0	0	0	0	0	0	0	0	0	0	0	0	14	2	4.54545
Knufia	0	0	0	0	0	0	0	0	0	0	0	0	0	0	0	0	0	0	0	0	0	0	0	0	10	0	0	0	0	0	0	0	0	0	0	0	0	0	0	0	0	0	4	0	14	2	4.54545
Pithoascus nidicola	0	0	0	0	0	0	0	0	0	0	0	0	0	0	0	0	0	0	0	0	0	8	6	0	0	0	0	0	0	0	0	0	0	0	0	0	0	0	0	0	0	0	0	0	14	2	4.54545
Aspergillus penicillioides	0	0	0	0	0	0	0	0	0	0	0	0	0	0	0	0	0	0	0	0	0	14	0	0	0	0	0	0	0	0	0	0	0	0	0	0	0	0	0	0	0	0	0	0	14	1	2.27273
Chrysosporium shanxiense	0	0	0	0	0	0	0	14	0	0	0	0	0	0	0	0	0	0	0	0	0	0	0	0	0	0	0	0	0	0	0	0	0	0	0	0	0	0	0	0	0	0	0	0	14	1	2.27273
Entorrhiza	0	0	0	0	0	0	0	0	14	0	0	0	0	0	0	0	0	0	0	0	0	0	0	0	0	0	0	0	0	0	0	0	0	0	0	0	0	0	0	0	0	0	0	0	14	1	2.27273
Kurtzmanomyces nectairei	0	0	0	0	0	0	0	0	0	0	0	0	0	0	0	0	0	0	0	0	14	0	0	0	0	0	0	0	0	0	0	0	0	0	0	0	0	0	0	0	0	0	0	0	14	1	2.27273
Marasmius ruforotula	0	0	0	0	0	0	0	0	0	0	0	0	0	0	0	0	0	14	0	0	0	0	0	0	0	0	0	0	0	0	0	0	0	0	0	0	0	0	0	0	0	0	0	0	14	1	2.27273
Paraconiothyrium hakeae	0	0	0	0	0	0	0	0	0	0	0	14	0	0	0	0	0	0	0	0	0	0	0	0	0	0	0	0	0	0	0	0	0	0	0	0	0	0	0	0	0	0	0	0	14	1	2.27273
Petriella	0	0	0	0	0	0	0	0	0	0	0	0	0	0	0	0	0	0	0	0	0	0	0	0	0	0	0	0	0	0	0	0	0	0	0	0	0	0	14	0	0	0	0	0	14	1	2.27273
Phaeosphaeria caricicola	0	0	0	0	0	0	0	0	0	0	0	0	0	0	0	0	0	0	0	0	0	0	0	0	0	0	0	0	0	0	0	0	0	0	0	0	0	0	0	0	0	0	14	0	14	1	2.27273
Pluteus longistriatus	0	0	0	0	0	0	0	0	0	0	0	0	0	0	0	0	0	0	0	0	0	0	0	0	0	0	0	0	0	0	0	0	0	0	14	0	0	0	0	0	0	0	0	0	14	1	2.27273
Preussia terricola	0	0	0	0	0	0	0	0	0	0	0	0	0	14	0	0	0	0	0	0	0	0	0	0	0	0	0	0	0	0	0	0	0	0	0	0	0	0	0	0	0	0	0	0	14	1	2.27273
Subulicystidium meridense	0	0	0	0	0	0	0	0	0	0	0	0	0	0	0	0	0	0	0	0	0	0	0	14	0	0	0	0	0	0	0	0	0	0	0	0	0	0	0	0	0	0	0	0	14	1	2.27273
Achroiostachys betulicola	0	0	0	0	0	0	0	0	0	0	0	0	0	0	0	0	0	0	0	0	0	0	7	0	0	0	0	0	0	0	0	0	0	0	0	6	0	0	0	0	0	0	0	0	13	2	4.54545
Degelia gayana	0	0	0	0	0	0	0	0	2	0	0	0	0	0	0	0	0	0	0	0	0	11	0	0	0	0	0	0	0	0	0	0	0	0	0	0	0	0	0	0	0	0	0	0	13	2	4.54545
Mortierella zychae	0	0	0	0	0	0	0	0	0	5	0	0	0	0	0	0	0	0	0	0	0	0	0	0	0	0	0	0	0	0	0	0	0	0	0	0	8	0	0	0	0	0	0	0	13	2	4.54545
Phanerochaete	0	0	0	0	0	0	0	11	0	0	0	0	0	0	0	0	0	0	0	0	0	0	0	0	0	0	0	2	0	0	0	0	0	0	0	0	0	0	0	0	0	0	0	0	13	2	4.54545
Achroiostachys levigata	0	0	0	0	0	0	0	0	13	0	0	0	0	0	0	0	0	0	0	0	0	0	0	0	0	0	0	0	0	0	0	0	0	0	0	0	0	0	0	0	0	0	0	0	13	1	2.27273
Acremonium curvulum	0	0	0	0	0	0	0	0	0	0	0	0	0	0	0	0	0	13	0	0	0	0	0	0	0	0	0	0	0	0	0	0	0	0	0	0	0	0	0	0	0	0	0	0	13	1	2.27273
Chaetomium longiciliata	0	0	0	0	0	0	0	0	0	0	0	0	0	0	0	0	0	0	0	0	0	0	0	0	0	0	0	0	0	0	0	0	0	0	0	0	0	0	0	0	0	13	0	0	13	1	2.27273
Didymella rosea	0	0	0	0	0	0	0	0	0	0	0	0	0	0	0	0	0	0	0	0	0	0	0	0	13	0	0	0	0	0	0	0	0	0	0	0	0	0	0	0	0	0	0	0	13	1	2.27273
Kondoa	0	0	0	0	0	0	0	0	0	0	0	0	0	0	0	0	0	0	0	0	13	0	0	0	0	0	0	0	0	0	0	0	0	0	0	0	0	0	0	0	0	0	0	0	13	1	2.27273
Lasiobolidium orbiculoides	0	0	0	0	0	0	0	0	0	0	0	13	0	0	0	0	0	0	0	0	0	0	0	0	0	0	0	0	0	0	0	0	0	0	0	0	0	0	0	0	0	0	0	0	13	1	2.27273
Merismodes granulosa	0	0	0	0	0	0	0	0	0	0	0	0	0	0	0	0	0	0	0	13	0	0	0	0	0	0	0	0	0	0	0	0	0	0	0	0	0	0	0	0	0	0	0	0	13	1	2.27273
Mycoarthris corallina	0	0	0	0	0	0	0	0	0	0	0	0	0	0	0	0	0	0	0	0	0	0	0	0	0	0	0	0	0	0	0	0	0	0	0	0	0	0	0	0	0	0	0	13	13	1	2.27273
Neocamarosporium	0	0	0	0	0	0	0	13	0	0	0	0	0	0	0	0	0	0	0	0	0	0	0	0	0	0	0	0	0	0	0	0	0	0	0	0	0	0	0	0	0	0	0	0	13	1	2.27273
Phaeosphaeriopsis	0	0	0	0	0	0	0	0	0	0	0	0	0	0	0	0	0	0	0	0	0	0	0	0	13	0	0	0	0	0	0	0	0	0	0	0	0	0	0	0	0	0	0	0	13	1	2.27273
Rhodosporidiobolus nylandii	0	0	0	0	0	0	0	0	0	0	0	0	0	0	0	0	0	0	0	0	0	0	0	0	0	0	0	0	0	0	13	0	0	0	0	0	0	0	0	0	0	0	0	0	13	1	2.27273
Dothiora	0	0	0	0	0	0	0	0	0	0	0	0	0	0	0	0	0	0	0	0	0	0	12	0	0	0	0	0	0	0	0	0	0	0	0	0	0	0	0	0	0	0	0	0	12	1	2.27273
Hapsidospora irregularis	0	0	0	0	0	0	0	0	0	0	0	0	0	0	0	0	0	0	0	0	0	0	0	0	0	0	0	0	0	0	0	0	0	0	0	0	0	0	0	0	12	0	0	0	12	1	2.27273
Libertasomyces myopori	0	0	0	0	0	0	0	0	0	0	0	0	0	0	0	0	0	0	0	0	0	0	0	0	0	0	0	0	0	0	0	0	0	0	0	0	0	0	0	0	0	0	0	12	12	1	2.27273
Ophiosphaerella aquatica	0	0	0	0	0	0	0	0	0	0	0	0	0	0	0	0	0	0	0	0	0	0	0	0	0	0	0	0	0	12	0	0	0	0	0	0	0	0	0	0	0	0	0	0	12	1	2.27273
Talaromyces allahabadensis	0	0	0	0	0	0	0	0	0	0	0	0	0	0	0	0	0	0	0	0	0	12	0	0	0	0	0	0	0	0	0	0	0	0	0	0	0	0	0	0	0	0	0	0	12	1	2.27273
Teichospora	0	0	0	0	0	0	0	0	0	0	0	0	0	0	0	0	0	0	0	0	12	0	0	0	0	0	0	0	0	0	0	0	0	0	0	0	0	0	0	0	0	0	0	0	12	1	2.27273
Trichosporon	0	0	0	0	0	0	0	0	0	0	0	0	0	0	0	0	0	0	0	0	0	12	0	0	0	0	0	0	0	0	0	0	0	0	0	0	0	0	0	0	0	0	0	0	12	1	2.27273
Colletotrichum coccodes	0	0	0	0	0	0	0	0	0	0	0	0	0	0	0	0	0	0	0	0	0	4	0	0	0	0	0	0	0	2	0	0	5	0	0	0	0	0	0	0	0	0	0	0	11	3	6.81818
Monosporascus cannonballus	0	0	0	0	0	0	0	0	0	0	0	0	0	0	0	0	0	0	5	0	0	0	0	0	0	0	0	0	0	0	0	0	0	0	0	0	6	0	0	0	0	0	0	0	11	2	4.54545
Naganishia globosa	0	0	0	0	0	0	0	8	0	0	0	0	0	0	0	0	0	0	0	0	0	3	0	0	0	0	0	0	0	0	0	0	0	0	0	0	0	0	0	0	0	0	0	0	11	2	4.54545
Pseudocercospora brackenicola	0	0	0	0	0	0	0	0	0	0	0	0	0	0	0	0	0	0	0	0	0	0	0	0	0	0	0	6	0	0	0	0	0	5	0	0	0	0	0	0	0	0	0	0	11	2	4.54545
Aspergillus templicola	0	0	0	0	0	0	0	0	0	0	0	0	0	0	0	0	0	0	0	0	0	11	0	0	0	0	0	0	0	0	0	0	0	0	0	0	0	0	0	0	0	0	0	0	11	1	2.27273
Chaetomium angulare	0	0	0	0	0	0	0	0	11	0	0	0	0	0	0	0	0	0	0	0	0	0	0	0	0	0	0	0	0	0	0	0	0	0	0	0	0	0	0	0	0	0	0	0	11	1	2.27273
Cladorrhinum hyalocarpum	0	0	0	0	0	0	0	0	0	0	0	0	0	0	0	0	0	0	0	0	0	0	0	0	0	0	0	0	0	0	0	0	0	0	0	11	0	0	0	0	0	0	0	0	11	1	2.27273
Fusarium sambucinum	0	0	0	0	0	0	0	0	0	0	0	0	0	0	0	0	0	0	0	0	11	0	0	0	0	0	0	0	0	0	0	0	0	0	0	0	0	0	0	0	0	0	0	0	11	1	2.27273
Halokirschsteiniothelia maritima	0	0	0	0	0	0	0	0	0	0	0	0	0	0	0	0	0	11	0	0	0	0	0	0	0	0	0	0	0	0	0	0	0	0	0	0	0	0	0	0	0	0	0	0	11	1	2.27273
Paradevriesia pseudoamericana	0	0	0	0	0	0	0	0	0	0	0	0	0	0	0	0	0	0	0	0	11	0	0	0	0	0	0	0	0	0	0	0	0	0	0	0	0	0	0	0	0	0	0	0	11	1	2.27273
Polyschema sclerotigenum	0	0	0	0	0	0	0	0	0	0	0	0	0	0	0	0	0	11	0	0	0	0	0	0	0	0	0	0	0	0	0	0	0	0	0	0	0	0	0	0	0	0	0	0	11	1	2.27273
Pseudoarthrographis phlogis	0	0	0	0	0	0	0	11	0	0	0	0	0	0	0	0	0	0	0	0	0	0	0	0	0	0	0	0	0	0	0	0	0	0	0	0	0	0	0	0	0	0	0	0	11	1	2.27273
Pseudocosmospora	0	0	0	0	0	0	0	0	0	0	0	0	0	0	0	0	0	0	0	0	0	0	0	0	0	0	0	0	0	0	0	0	0	0	0	11	0	0	0	0	0	0	0	0	11	1	2.27273
Pseudostrickeria rosae	0	0	0	0	0	0	0	0	0	0	0	0	0	0	0	0	0	0	0	0	0	0	0	0	0	0	0	0	0	0	0	0	0	0	0	0	0	0	0	0	0	0	11	0	11	1	2.27273
Saccharomycopsis schoenii	0	0	0	0	0	0	0	0	0	0	0	0	0	0	0	0	0	0	0	0	0	0	0	0	0	0	0	0	0	0	0	11	0	0	0	0	0	0	0	0	0	0	0	0	11	1	2.27273
Savoryella longispora	0	0	0	0	0	0	0	0	0	11	0	0	0	0	0	0	0	0	0	0	0	0	0	0	0	0	0	0	0	0	0	0	0	0	0	0	0	0	0	0	0	0	0	0	11	1	2.27273
Setophoma brachypodii	0	0	0	0	0	0	0	0	0	0	0	0	0	0	0	0	0	0	0	0	0	11	0	0	0	0	0	0	0	0	0	0	0	0	0	0	0	0	0	0	0	0	0	0	11	1	2.27273
Starmera stellimalicola	0	0	0	0	0	0	0	0	0	0	0	0	0	0	0	0	0	0	0	0	0	0	0	0	0	0	0	0	0	0	0	11	0	0	0	0	0	0	0	0	0	0	0	0	11	1	2.27273
Blastobotrys serpentis	0	0	0	0	0	0	0	0	0	0	0	0	0	0	0	0	0	0	0	0	0	0	0	0	0	0	0	0	0	0	0	0	0	4	0	6	0	0	0	0	0	0	0	0	10	2	4.54545
Cryptococcus aureus	0	0	0	0	0	0	6	0	0	0	0	0	0	0	0	0	0	0	0	0	4	0	0	0	0	0	0	0	0	0	0	0	0	0	0	0	0	0	0	0	0	0	0	0	10	2	4.54545
Metapochonia goniodes	0	0	0	0	4	0	0	0	0	0	0	0	0	0	0	0	0	0	0	0	0	0	0	0	0	0	0	0	0	0	0	0	0	0	0	0	6	0	0	0	0	0	0	0	10	2	4.54545
Talaromyces verruculosus	0	0	0	0	0	0	0	4	0	0	0	0	0	0	0	0	0	6	0	0	0	0	0	0	0	0	0	0	0	0	0	0	0	0	0	0	0	0	0	0	0	0	0	0	10	2	4.54545
Troposporella olivacea	0	0	0	0	0	0	0	4	0	0	0	0	0	0	0	0	0	0	0	0	0	6	0	0	0	0	0	0	0	0	0	0	0	0	0	0	0	0	0	0	0	0	0	0	10	2	4.54545
Veronaea botryosa	0	0	0	0	0	0	0	0	0	0	0	0	0	0	0	0	0	7	0	0	0	0	3	0	0	0	0	0	0	0	0	0	0	0	0	0	0	0	0	0	0	0	0	0	10	2	4.54545
Acremonium dichromosporum	0	0	0	0	0	0	0	0	0	0	0	0	0	0	0	0	0	0	0	0	10	0	0	0	0	0	0	0	0	0	0	0	0	0	0	0	0	0	0	0	0	0	0	0	10	1	2.27273
Apodus deciduus	0	0	0	0	0	0	0	0	0	0	0	0	0	0	0	0	0	0	0	0	0	0	0	0	0	0	0	0	0	0	0	0	0	0	0	0	0	0	0	10	0	0	0	0	10	1	2.27273
Bryochiton monascus	0	0	0	0	0	0	0	0	0	0	0	0	0	0	0	0	0	0	0	0	0	0	0	0	0	0	0	0	0	0	0	0	0	0	0	0	0	0	0	0	0	0	0	10	10	1	2.27273
Cryptococcus uniguttulatus	0	0	0	0	0	0	0	0	0	0	0	0	0	0	0	0	0	0	0	0	0	0	0	10	0	0	0	0	0	0	0	0	0	0	0	0	0	0	0	0	0	0	0	0	10	1	2.27273
Darksidea delta	0	0	0	0	0	0	0	0	0	0	0	0	0	0	0	0	0	0	0	0	0	0	0	0	0	0	0	0	0	0	0	0	0	0	0	0	0	0	0	0	0	0	0	10	10	1	2.27273
Didymocyrtis	10	0	0	0	0	0	0	0	0	0	0	0	0	0	0	0	0	0	0	0	0	0	0	0	0	0	0	0	0	0	0	0	0	0	0	0	0	0	0	0	0	0	0	0	10	1	2.27273
Fusicolla acetilerea	0	0	0	0	0	0	0	0	0	0	0	0	0	0	0	0	0	0	0	0	0	0	0	0	0	0	0	10	0	0	0	0	0	0	0	0	0	0	0	0	0	0	0	0	10	1	2.27273
Hypomyces	0	0	0	0	0	0	0	0	0	0	0	0	0	0	0	0	0	10	0	0	0	0	0	0	0	0	0	0	0	0	0	0	0	0	0	0	0	0	0	0	0	0	0	0	10	1	2.27273
Leucoagaricus leucothites	0	0	0	0	0	0	0	0	0	0	0	10	0	0	0	0	0	0	0	0	0	0	0	0	0	0	0	0	0	0	0	0	0	0	0	0	0	0	0	0	0	0	0	0	10	1	2.27273
Mucor moelleri	0	0	0	0	0	0	0	0	0	0	0	0	0	0	0	0	0	0	0	0	0	0	0	0	0	0	0	0	10	0	0	0	0	0	0	0	0	0	0	0	0	0	0	0	10	1	2.27273
Mycosphaerellales	0	0	0	0	0	0	0	0	0	0	0	0	0	0	0	0	0	0	0	0	10	0	0	0	0	0	0	0	0	0	0	0	0	0	0	0	0	0	0	0	0	0	0	0	10	1	2.27273
Myrmecridium phragmitis	0	0	0	0	0	0	0	0	10	0	0	0	0	0	0	0	0	0	0	0	0	0	0	0	0	0	0	0	0	0	0	0	0	0	0	0	0	0	0	0	0	0	0	0	10	1	2.27273
Nigrospora sphaerica	0	0	0	0	0	0	0	0	0	0	0	0	0	0	0	0	0	0	0	0	10	0	0	0	0	0	0	0	0	0	0	0	0	0	0	0	0	0	0	0	0	0	0	0	10	1	2.27273
Ramularia mali	0	0	0	0	0	0	0	0	0	0	0	0	0	0	0	0	0	0	0	0	0	0	0	0	0	0	10	0	0	0	0	0	0	0	0	0	0	0	0	0	0	0	0	0	10	1	2.27273
Thermomyces lanuginosus	0	0	0	0	0	0	0	0	0	0	0	0	0	0	0	0	0	0	0	0	0	0	0	0	0	0	0	0	0	0	0	0	0	0	0	0	10	0	0	0	0	0	0	0	10	1	2.27273
Ustilago	0	0	0	0	0	0	0	0	0	0	0	0	0	0	0	0	0	0	0	0	0	0	0	0	0	0	0	0	0	0	0	0	0	0	0	0	10	0	0	0	0	0	0	0	10	1	2.27273
Vishniacozyma taibaiensis	0	0	0	0	0	0	0	0	0	0	0	0	0	0	0	0	0	0	0	0	0	0	0	0	0	0	0	10	0	0	0	0	0	0	0	0	0	0	0	0	0	0	0	0	10	1	2.27273
Wojnowiciella	0	0	0	0	0	0	0	0	0	0	0	0	0	0	0	0	0	0	0	10	0	0	0	0	0	0	0	0	0	0	0	0	0	0	0	0	0	0	0	0	0	0	0	0	10	1	2.27273
Dissophora ornata	0	0	0	0	0	0	0	0	0	0	0	0	0	0	0	0	0	0	0	0	0	0	0	9	0	0	0	0	0	0	0	0	0	0	0	0	0	0	0	0	0	0	0	0	9	1	2.27273
Hyaloscypha	0	0	0	0	9	0	0	0	0	0	0	0	0	0	0	0	0	0	0	0	0	0	0	0	0	0	0	0	0	0	0	0	0	0	0	0	0	0	0	0	0	0	0	0	9	1	2.27273
Mortierella stylospora	0	0	0	0	0	0	0	0	0	0	0	0	0	0	0	0	0	0	0	0	0	9	0	0	0	0	0	0	0	0	0	0	0	0	0	0	0	0	0	0	0	0	0	0	9	1	2.27273
Malassezia	0	0	0	0	0	0	0	0	0	6	0	0	0	0	0	0	0	0	0	0	0	2	0	0	0	0	0	0	0	0	0	0	0	0	0	0	0	0	0	0	0	0	0	0	8	2	4.54545
Exobasidium hypogenum	0	0	0	0	0	0	8	0	0	0	0	0	0	0	0	0	0	0	0	0	0	0	0	0	0	0	0	0	0	0	0	0	0	0	0	0	0	0	0	0	0	0	0	0	8	1	2.27273
Periconia celtidis	0	0	0	0	0	0	0	0	0	0	0	0	0	0	0	0	0	0	0	0	8	0	0	0	0	0	0	0	0	0	0	0	0	0	0	0	0	0	0	0	0	0	0	0	8	1	2.27273
Diaporthe italiana	0	0	0	0	0	0	0	0	0	0	0	0	0	0	0	0	0	0	0	0	7	0	0	0	0	0	0	0	0	0	0	0	0	0	0	0	0	0	0	0	0	0	0	0	7	1	2.27273
Psilocybe coprophila	0	0	0	0	0	0	0	0	0	0	0	0	0	0	0	0	0	0	0	0	0	0	7	0	0	0	0	0	0	0	0	0	0	0	0	0	0	0	0	0	0	0	0	0	7	1	2.27273
Ramophialophora humicola	0	0	0	0	0	0	0	0	0	0	0	0	0	0	0	0	0	0	0	0	0	0	0	0	0	0	0	0	0	0	0	0	0	0	0	0	0	0	0	0	7	0	0	0	7	1	2.27273
Cryptomarasmius corbariensis	0	0	0	0	0	0	0	0	0	0	0	0	0	0	0	0	0	0	0	0	0	0	0	0	0	0	0	0	0	0	0	0	0	0	0	0	6	0	0	0	0	0	0	0	6	1	2.27273
Udeniozyma	0	0	0	0	0	0	0	0	6	0	0	0	0	0	0	0	0	0	0	0	0	0	0	0	0	0	0	0	0	0	0	0	0	0	0	0	0	0	0	0	0	0	0	0	6	1	2.27273
Citeromyces matritensis	0	0	0	0	0	0	0	0	0	0	0	0	0	0	0	0	0	0	0	0	0	0	0	0	0	0	0	0	0	0	0	0	0	0	0	0	5	0	0	0	0	0	0	0	5	1	2.27273
Conioscypha bambusicola	0	0	0	0	0	0	0	0	5	0	0	0	0	0	0	0	0	0	0	0	0	0	0	0	0	0	0	0	0	0	0	0	0	0	0	0	0	0	0	0	0	0	0	0	5	1	2.27273
Dendryphion europaeum	0	0	0	0	0	0	0	0	5	0	0	0	0	0	0	0	0	0	0	0	0	0	0	0	0	0	0	0	0	0	0	0	0	0	0	0	0	0	0	0	0	0	0	0	5	1	2.27273
Monodictys arctica	0	0	0	0	0	0	0	0	5	0	0	0	0	0	0	0	0	0	0	0	0	0	0	0	0	0	0	0	0	0	0	0	0	0	0	0	0	0	0	0	0	0	0	0	5	1	2.27273
Pseudopithomyces angolensis	0	0	0	0	0	0	0	0	0	0	0	0	0	0	0	0	0	0	0	0	5	0	0	0	0	0	0	0	0	0	0	0	0	0	0	0	0	0	0	0	0	0	0	0	5	1	2.27273
Remersonia thermophila	0	0	0	0	0	0	0	0	0	0	0	0	0	0	0	0	0	0	0	0	0	0	0	0	0	0	0	0	0	0	0	0	0	0	0	0	0	0	0	0	5	0	0	0	5	1	2.27273
Bovista	0	0	0	0	0	0	0	0	0	0	0	0	0	0	0	0	0	0	0	0	0	0	0	4	0	0	0	0	0	0	0	0	0	0	0	0	0	0	0	0	0	0	0	0	4	1	2.27273
Coprinopsis radiata	0	0	0	0	0	0	0	0	0	0	0	0	0	0	0	0	0	0	0	0	0	0	4	0	0	0	0	0	0	0	0	0	0	0	0	0	0	0	0	0	0	0	0	0	4	1	2.27273
Hawksworthiomyces hibbettii	0	0	0	0	0	0	0	4	0	0	0	0	0	0	0	0	0	0	0	0	0	0	0	0	0	0	0	0	0	0	0	0	0	0	0	0	0	0	0	0	0	0	0	0	4	1	2.27273
Microstroma bacarum	0	0	0	0	0	0	0	0	0	0	0	0	0	0	0	0	0	0	0	0	4	0	0	0	0	0	0	0	0	0	0	0	0	0	0	0	0	0	0	0	0	0	0	0	4	1	2.27273
Monocillium griseo-ochraceum	0	0	0	0	0	0	0	0	4	0	0	0	0	0	0	0	0	0	0	0	0	0	0	0	0	0	0	0	0	0	0	0	0	0	0	0	0	0	0	0	0	0	0	0	4	1	2.27273
Calyptrozyma	0	0	0	0	0	0	0	0	0	0	0	0	0	0	0	0	0	0	0	0	0	0	0	3	0	0	0	0	0	0	0	0	0	0	0	0	0	0	0	0	0	0	0	0	3	1	2.27273
Candida	0	0	0	0	0	0	0	0	0	0	0	0	0	0	0	0	0	0	0	0	0	0	0	0	0	0	0	0	0	0	0	0	0	0	0	0	3	0	0	0	0	0	0	0	3	1	2.27273
Exophiala xenobiotica	0	0	0	0	3	0	0	0	0	0	0	0	0	0	0	0	0	0	0	0	0	0	0	0	0	0	0	0	0	0	0	0	0	0	0	0	0	0	0	0	0	0	0	0	3	1	2.27273
Lycoperdon pratense	0	0	0	0	0	0	0	0	0	3	0	0	0	0	0	0	0	0	0	0	0	0	0	0	0	0	0	0	0	0	0	0	0	0	0	0	0	0	0	0	0	0	0	0	3	1	2.27273
Niesslia indica	0	0	0	0	0	0	0	0	0	0	0	0	0	0	0	0	0	0	0	0	0	0	0	0	0	0	0	0	0	0	0	3	0	0	0	0	0	0	0	0	0	0	0	0	3	1	2.27273
Paraophiobolus arundinis	0	0	0	0	0	0	0	0	0	0	0	0	0	0	0	0	0	0	3	0	0	0	0	0	0	0	0	0	0	0	0	0	0	0	0	0	0	0	0	0	0	0	0	0	3	1	2.27273
Protocreopsis	0	0	0	0	0	0	0	0	0	0	0	0	0	0	0	0	0	0	0	0	0	0	0	0	0	0	0	3	0	0	0	0	0	0	0	0	0	0	0	0	0	0	0	0	3	1	2.27273
Myrmecridium	0	0	0	0	0	0	0	0	0	0	0	0	0	0	0	0	0	0	0	0	0	2	0	0	0	0	0	0	0	0	0	0	0	0	0	0	0	0	0	0	0	0	0	0	2	1	2.27273
Vermispora spermatophaga	0	0	0	0	0	0	0	0	0	0	0	0	0	0	0	0	0	0	0	0	0	2	0	0	0	0	0	0	0	0	0	0	0	0	0	0	0	0	0	0	0	0	0	0	2	1	2.27273
[truncated: 1 more columns]
