# Supplementary material for: Metabarcoding Analysis Reveals Microbial Diversity and Potential Soilborne Pathogens Associated with Almond Dieback and Decline
Source: Plants (Basel). 2025 Jul 26;14(15):2309. doi: 10.3390/plants14152309 (PMC12348373; doi:10.3390/plants14152309)
Supplement: Supplementary file 1 [file plants-14-02309-s001.zip › Supplementary Table 2.xlsx]

## Sheet: Supplementary Table 2
Pathogen	Potential pathogen
Almond Variety	Soleta						Guara							Belona						Antoneta						Lauranne													Makako
Genus or species\Sample name	Amostra 23	Amostra 24	Amostra 25	Amostra 26	A49	A88	A27	A29	A48	A51	A56	A63	A64	A7	A9	A11	A28	A35	A53	A30	A32	A36-37	A60	A61	A65	A13	A15	A17	A19	A21	A23	A25	A31	A34	A50	A52	A54	A59	A33	A57	A58	A62	Total reads	Prevalence (samples, n)	Prevalence (%)	In the soil?
Erwinia rhapontici	0	0	0	0	0	855	0	0	0	0	17	208	0	0	0	0	0	0	0	0	0	0	80	180	0	0	0	0	0	0	0	0	0	0	0	0	20	0	0	0	0	48	1408	7	16.6667	No
Burkholderia	0	0	0	0	0	0	0	0	0	0	0	0	0	0	0	0	0	0	0	0	0	0	0	0	0	0	0	0	0	0	0	0	0	0	0	0	11	0	0	0	0	0	11	1	2.38095	Yes
Curtobacterium	97	58	170	492	0	241	0	0	0	76	130	0	0	0	0	28	0	52	70	0	0	0	42	29	0	0	0	0	155	0	19	0	0	0	0	31	137	494	31	24	976	361	3713	21	50	No
Erwinia	0	0	0	0	0	21399	0	0	0	0	0	0	0	0	0	0	0	0	0	0	0	0	0	54	0	0	0	0	0	0	0	0	0	0	0	0	0	0	0	0	0	31	21484	3	7.14286	No
Leifsonia	26	10	41	0	0	0	0	0	0	0	0	0	0	0	0	0	0	0	0	0	0	0	0	0	0	0	21	0	0	0	0	0	0	106	0	0	0	0	15	0	0	0	219	6	14.2857	Yes
Lonsdalea	0	0	0	0	0	0	0	0	0	0	0	0	0	0	0	0	0	0	0	0	0	0	0	0	0	0	0	0	0	0	28459	43	0	0	0	0	0	0	0	0	0	0	28502	2	4.7619	No
Pantoea	0	105	67	1998	221	7357	0	108	181	1946	0	77	567	3	133	1687	0	0	318	83	1152	15	65	641	412	168	0	0	256	0	292	1875	1777	0	46	2955	704	38	20	2833	88	0	28188	32	76.1905	Yes
Pseudomonas	15	660	482	189	1256	17192	0	0	50	3138	5836	3696	2804	72	251	1105	113	0	2913	270	152	68	10073	7285	2170	3619	3427	0	484	25	2372	102	49	231	370	4928	2174	338	57	904	3239	831	82940	38	90.4762	Yes
Pseudomonas viridiflava	0	138	57	0	0	413	0	0	0	0	0	0	0	0	0	0	0	0	0	0	0	0	0	0	0	0	0	0	0	0	0	0	0	0	0	0	28	0	0	146	0	0	782	5	11.9048	No
Serratia	20	4	0	0	11	126	0	0	0	0	0	124	0	0	0	0	18	0	0	0	0	0	18	77	0	0	0	140	22	0	0	0	0	0	0	0	0	0	0	0	0	0	560	10	23.8095	Yes
Xanthomonas	0	0	0	5967	913	0	0	0	1878	0	24	0	92	0	0	0	0	0	7	0	0	0	0	0	0	0	0	0	27	0	0	11	0	11	0	0	0	0	0	0	0	0	8930	9	21.4286	Yes
Abditibacterium	0	0	0	0	0	29	0	0	0	0	0	0	0	0	0	18	0	0	0	0	0	0	0	0	0	8	0	0	0	0	0	0	858	28	0	0	0	0	0	0	0	0	941	5	11.9048
Acetobacter	0	0	0	0	0	0	0	0	0	0	0	0	0	0	0	0	0	0	0	0	39	0	0	0	0	0	0	0	0	0	0	0	23	156	0	0	0	0	0	0	0	0	218	3	7.14286
Achromobacter	0	0	0	0	0	0	0	0	0	0	6	0	0	0	0	0	12	0	0	10	11	7	0	0	0	14	0	0	0	18	35	8	0	0	0	0	0	0	0	0	0	0	121	9	21.4286
Acidibacter	0	0	0	0	675	0	0	0	291	19	12	16	0	0	0	0	0	0	61	0	0	149	0	14	0	0	0	0	0	0	0	0	0	0	299	17	44	47	0	41	19	21	1725	15	35.7143
Acidicaldus	0	0	0	0	0	0	22	19	0	0	0	0	0	0	0	0	20	0	0	0	0	0	0	0	0	0	0	0	0	0	0	0	0	0	0	0	0	0	0	0	0	0	61	3	7.14286
Acidiphilium	0	0	0	0	0	54	0	0	0	0	0	0	0	0	0	0	0	0	0	0	0	0	0	0	0	0	0	0	0	0	0	0	0	0	0	0	0	0	0	0	0	0	54	1	2.38095
Acidipila	0	0	0	0	0	0	89	17	0	0	0	0	0	0	0	0	125	0	0	0	6	0	0	0	0	0	0	18	0	0	0	0	0	0	0	0	0	0	25	0	0	0	280	6	14.2857
Acidisoma tundrae	0	0	0	0	0	0	0	0	0	0	0	0	0	0	0	0	0	0	0	0	0	0	0	0	0	0	0	0	0	0	0	0	0	86	0	0	0	0	0	0	0	0	86	1	2.38095
Acidisphaera	0	0	0	0	0	0	0	11	0	0	0	0	0	0	0	0	0	0	0	0	0	0	0	0	0	0	0	0	0	0	0	0	0	0	0	0	0	0	0	0	0	0	11	1	2.38095
Acidocella	0	0	0	0	230	0	0	91	5	0	0	0	0	0	0	91	17	0	0	0	0	0	0	0	0	0	0	0	309	0	0	0	0	0	0	0	0	0	8	0	0	0	751	7	16.6667
Acidothermus	0	0	0	0	0	0	521	537	0	0	0	0	0	0	0	0	84	0	0	0	48	0	0	0	0	0	117	0	101	22	0	0	0	11	0	0	0	0	79	0	0	0	1520	9	21.4286
Acidovorax	0	0	0	11	65	0	0	0	37	0	0	0	0	0	0	21	0	0	0	0	0	0	0	0	52	0	0	0	0	0	0	0	0	0	162	0	17	0	0	0	0	0	365	7	16.6667
Acinetobacter	0	0	0	0	0	0	0	0	0	181	54	504	0	0	0	53	3	0	13	8	30	0	98	0	0	10	0	0	0	0	6	0	0	0	0	0	121	0	0	21	0	428	1530	14	33.3333
Acinetobacter albensis	0	0	0	0	0	0	0	0	0	19	28	110	0	0	0	0	0	0	180	0	0	0	95	315	0	0	0	0	0	0	0	0	0	0	0	8	34	0	0	0	0	38	827	9	21.4286
Acinetobacter bohemicus	0	0	0	0	0	0	0	0	0	0	0	25	0	0	0	0	0	0	0	0	0	0	0	36	0	0	0	0	0	0	0	0	0	0	0	0	0	0	0	0	0	0	61	2	4.7619
Acinetobacter calcoaceticus	0	0	0	0	0	0	0	0	0	0	0	0	0	2	122	0	0	0	0	0	0	0	0	0	0	0	0	0	0	0	0	0	0	0	0	0	0	0	0	0	0	0	124	2	4.7619
Acinetobacter harbinensis	0	0	0	0	0	0	0	0	0	0	0	0	0	0	0	0	0	0	0	0	0	0	0	16	0	0	0	0	0	0	0	0	0	0	0	0	0	0	0	0	0	0	16	1	2.38095
Acinetobacter populi	0	0	0	0	0	0	0	0	0	0	0	0	0	0	0	0	0	0	0	0	0	0	0	0	0	0	0	0	0	0	0	0	0	30	0	0	0	0	0	0	0	0	30	1	2.38095
Actinoallomurus	0	0	0	0	0	0	16	0	0	0	0	0	0	0	0	0	10	0	0	161	0	0	0	0	0	0	0	0	0	0	0	38	0	20	0	0	0	0	46	0	0	0	291	6	14.2857
Actinoalloteichus	0	0	0	0	0	0	0	0	0	0	0	0	0	0	0	0	0	0	0	0	0	0	0	0	0	0	0	0	0	0	0	11	0	0	0	0	0	0	0	0	0	0	11	1	2.38095
Actinocatenispora	0	0	0	0	0	0	16	0	0	0	0	0	0	0	0	0	0	0	0	0	0	0	0	0	0	0	0	16	41	0	0	11	0	0	0	0	0	0	0	0	0	0	84	4	9.52381
Actinocorallia	0	0	0	0	0	0	0	0	0	8	9	0	0	0	0	0	12	0	16	4	0	0	0	10	0	0	0	0	0	0	0	0	38	0	0	12	0	6	34	0	0	0	149	10	23.8095
Actinomadura	0	0	0	0	0	0	0	15	0	0	0	0	0	0	0	0	0	0	0	0	0	0	0	0	0	11	16	0	0	156	0	55	0	18	50	0	0	0	24	12	0	0	357	9	21.4286
Actinomycetospora	0	0	0	0	0	13	0	0	0	0	0	0	0	0	0	0	0	0	0	56	12	0	0	0	0	0	0	0	0	0	0	0	14	0	0	0	0	0	0	0	0	0	95	4	9.52381
Actinophytocola	0	0	0	0	0	0	29	0	0	0	24	0	0	0	0	0	0	0	51	14	0	0	41	13	0	20	0	0	0	0	0	0	0	0	0	0	0	0	0	22	0	0	214	8	19.0476
Actinoplanes	0	0	0	0	247	0	0	25	541	54	29	0	103	53	0	40	0	0	376	49	62	77	0	31	0	162	0	0	253	17	0	214	49	0	549	70	132	53	80	0	74	0	3340	24	57.1429
Actinopolymorpha	0	0	0	0	0	0	0	10	0	0	0	0	0	0	0	0	0	0	0	14	15	0	0	0	0	0	0	0	0	0	0	0	4	0	0	0	0	0	0	0	0	0	43	4	9.52381
Actinopolymorpha alba	0	0	0	0	0	0	0	0	0	0	0	0	0	0	0	0	0	0	0	9	0	0	0	0	0	0	0	0	0	0	0	0	0	0	0	0	0	0	0	0	0	0	9	1	2.38095
Actinospica	0	0	0	0	11	0	14	0	0	0	0	0	0	0	0	0	0	0	0	0	0	0	0	0	0	0	17	51	103	0	0	0	0	0	0	0	0	0	0	0	0	0	196	5	11.9048
Adhaeribacter	0	0	0	0	0	0	0	0	0	0	6	0	0	0	0	0	0	0	25	41	21	0	19	0	0	0	0	0	0	0	0	0	395	0	0	0	0	0	0	0	19	0	526	7	16.6667
Adhaeribacter aerolatus	0	0	0	0	0	0	0	0	0	0	0	0	0	0	0	0	0	0	0	0	28	0	0	0	0	0	0	0	0	0	0	0	12	0	0	0	0	0	0	0	0	0	40	2	4.7619
Advenella	0	0	0	0	0	0	0	0	0	0	0	0	0	0	0	0	0	0	0	0	0	0	0	10	0	0	0	0	0	0	0	0	0	0	0	0	0	0	0	0	0	0	10	1	2.38095
Aeromicrobium	0	0	0	23	17	0	0	0	0	21	14	106	0	140	97	0	13	0	29	43	0	0	14	0	0	29	0	0	0	0	0	0	0	41	26	12	31	31	20	57	109	0	873	20	47.619
Aeromonadales	0	0	0	0	0	0	0	0	0	0	0	74	0	0	0	0	0	0	0	0	0	0	0	0	0	0	0	0	0	0	0	0	0	0	0	0	0	0	0	0	0	0	74	1	2.38095
Aeromonas	0	0	0	0	0	0	0	0	0	0	0	142	0	0	0	0	0	0	0	0	0	0	0	0	0	0	0	0	0	0	0	0	0	0	21	0	0	0	0	0	0	0	163	2	4.7619
Aetherobacter	0	0	0	0	0	0	0	0	0	0	0	0	0	0	0	0	0	0	0	16	0	0	0	0	0	0	0	0	0	0	0	0	0	0	0	0	0	0	0	0	0	0	16	1	2.38095
Agrococcus	0	0	0	0	0	0	0	0	0	0	0	0	0	0	0	0	0	0	0	0	0	0	0	0	0	0	0	0	0	0	0	0	0	0	0	0	20	0	0	0	13	0	33	2	4.7619
Agromyces	0	0	0	0	0	0	0	0	0	42	19	0	0	0	0	0	0	0	147	58	10	0	15	12	0	0	0	0	0	0	0	0	12	10	8	14	28	0	0	35	23	71	504	15	35.7143
Agromyces fucosus	0	0	0	0	0	0	0	0	0	0	0	0	0	0	0	0	0	0	0	0	0	0	0	0	0	0	0	0	0	0	0	0	0	0	0	0	0	0	0	0	0	0	0	0	0
Agromyces neolithicus	0	0	0	0	0	0	0	0	0	0	0	0	0	0	0	0	0	0	0	16	0	0	0	0	0	0	0	0	0	0	0	0	0	0	0	0	0	0	0	0	0	0	16	1	2.38095
Ahniella	0	0	0	0	0	0	0	0	0	0	0	0	0	0	0	0	0	0	0	0	0	0	0	0	0	0	0	0	0	0	0	0	0	0	11	0	0	0	0	0	0	0	11	1	2.38095
AKYG1722	0	0	0	0	0	0	0	0	0	0	0	0	0	0	0	0	0	0	0	0	0	0	11	7	0	0	0	0	0	0	0	0	0	0	0	0	0	0	0	0	0	0	18	2	4.7619
Algoriphagus	0	0	0	0	0	0	0	0	0	0	0	0	0	0	0	0	0	0	0	0	0	12	0	0	0	0	0	0	0	0	0	0	0	0	12	0	0	0	0	0	0	0	24	2	4.7619
Alicyclobacillus	0	0	0	0	0	0	131	47	0	0	0	0	0	0	0	0	5	0	0	0	4	0	0	0	0	0	0	0	0	0	0	0	0	0	0	0	0	0	0	0	0	0	187	4	9.52381
Alkanibacter	0	0	0	0	0	0	0	0	0	0	0	0	0	0	0	0	17	0	0	0	0	0	0	0	0	0	0	0	0	0	0	0	0	32	0	0	0	0	7	0	0	0	56	3	7.14286
Alkanindiges	0	0	0	0	0	0	0	0	0	0	0	0	0	0	0	0	0	0	0	0	12	0	0	0	0	0	0	0	0	0	0	0	0	0	0	0	0	0	0	0	0	0	12	1	2.38095
Allorhizobium-Neorhizobium-Pararhizobium-Rhizobium	0	43	8	287	1795	19	55	16	95	158	758	482	300	1318	939	405	50	0	1136	67	79	251	128	140	109	361	1235	79	374	207	838	619	17	345	374	207	400	607	101	398	1135	193	16128	40	95.2381
Alsobacter metallidurans	0	0	0	0	0	0	0	0	0	0	0	0	0	0	0	0	0	0	0	0	18	0	0	0	0	0	0	0	0	0	0	0	63	0	0	0	0	0	0	0	0	0	81	2	4.7619
Altererythrobacter	0	0	0	0	0	0	0	0	0	17	11	12	0	0	0	0	0	0	0	18	0	0	13	0	0	0	0	0	0	0	0	0	21	11	0	0	0	0	0	0	126	0	229	8	19.0476
Alterococcus	0	0	0	0	17	0	0	0	0	0	0	0	0	0	0	0	0	0	0	18	54	1	16	0	0	0	0	0	0	0	0	0	0	0	21	0	0	0	0	0	0	0	127	6	14.2857
Amaricoccus	0	0	0	0	0	0	0	0	45	0	0	0	44	0	0	0	0	0	0	21	0	0	0	0	19	0	0	0	0	0	0	0	0	0	17	0	0	0	0	0	0	0	146	5	11.9048
Amb-16S-1323	0	0	0	0	0	0	0	0	0	0	0	0	0	0	0	0	0	0	0	0	0	0	71	0	0	0	0	0	0	0	0	0	0	0	0	0	12	45	0	0	0	9	137	4	9.52381
Ambystoma mexicanum	0	125	105	65	0	0	0	0	0	0	0	0	0	0	0	0	0	0	0	0	0	0	0	0	0	0	0	0	0	0	0	0	0	0	0	0	0	0	0	0	0	0	295	3	7.14286
Ammoniibacillus agariperforans	0	0	0	0	0	0	0	0	0	0	0	0	0	0	0	0	19	0	0	0	5	0	0	0	0	0	0	0	0	0	0	0	0	0	0	0	0	0	36	0	0	0	60	3	7.14286
Ammoniphilus	0	0	0	0	0	0	89	118	0	0	5	0	0	0	0	0	118	0	8	126	144	0	0	0	0	0	0	0	0	0	0	0	11	50	0	0	0	0	122	0	0	0	791	10	23.8095
Amnibacterium	0	0	0	0	0	44	0	0	0	0	0	0	0	0	0	0	0	0	0	0	0	0	0	0	0	0	0	0	0	0	0	0	0	0	0	0	0	0	0	0	0	0	44	1	2.38095
Amphiplicatus	0	0	0	0	0	0	0	0	0	0	0	0	0	0	0	0	0	0	0	0	0	7	0	0	0	0	0	0	0	0	0	0	0	0	0	0	0	0	0	0	0	0	7	1	2.38095
Amycolatopsis	0	0	0	0	0	0	12	0	0	0	0	0	0	0	0	0	0	0	0	0	0	0	0	16	0	0	0	0	0	11	0	75	0	0	0	0	0	0	0	0	0	0	114	4	9.52381
Anaerocolumna	0	0	0	0	0	0	0	0	0	0	0	0	0	0	0	0	0	0	0	0	0	0	0	0	0	0	0	0	0	0	0	0	0	10	0	0	0	0	0	0	0	0	10	1	2.38095
Anaerolinea	0	0	0	0	0	0	0	0	0	0	0	0	0	0	0	0	0	0	0	44	0	0	0	0	0	0	0	0	0	0	0	0	0	0	0	0	0	0	0	0	0	0	44	1	2.38095
Anaeromyxobacter	0	0	0	0	0	0	10	11	0	0	0	0	0	0	0	0	37	0	0	119	0	0	0	0	0	0	0	0	0	0	0	0	0	19	0	0	0	0	7	0	0	0	203	6	14.2857
Ancylobacter	0	0	0	0	0	0	0	0	0	0	20	0	0	0	0	0	0	0	0	0	0	0	0	0	0	0	0	0	0	0	0	0	0	0	0	0	0	0	0	0	0	0	20	1	2.38095
Ancylothrix terrestris	0	0	0	0	0	0	0	0	0	0	0	0	0	0	0	0	0	0	0	0	0	0	0	0	0	0	0	0	0	0	0	0	27	0	0	0	0	0	0	0	0	0	27	1	2.38095
Angustibacter	0	0	0	0	0	0	0	0	0	0	0	0	0	0	0	0	0	0	0	0	15	0	0	0	0	0	0	0	0	0	0	0	0	0	0	0	0	0	0	0	0	0	15	1	2.38095
Aquicella	0	0	0	0	0	0	10	41	0	0	0	0	0	70	10	0	23	0	0	37	12	0	0	0	0	0	12	0	0	0	0	0	0	143	0	0	0	35	11	0	0	0	404	11	26.1905
Aquipuribacter	0	0	0	0	0	0	0	0	0	0	0	0	0	0	0	0	0	0	0	0	0	0	0	0	0	0	0	0	0	0	0	0	221	0	0	0	0	0	0	0	0	0	221	1	2.38095
Aquisphaera	0	0	0	0	12	0	151	285	0	0	0	0	0	0	0	0	60	0	0	66	38	0	0	0	0	0	0	0	19	0	0	0	0	25	0	0	19	0	60	0	0	0	735	10	23.8095
Arachidicoccus	0	0	0	0	0	0	0	0	0	0	0	0	0	0	0	8	18	0	0	0	0	0	0	0	0	0	0	7	26	0	0	0	0	0	0	0	0	0	0	0	0	0	59	4	9.52381
Archangium	0	0	0	0	0	0	0	20	0	0	0	0	0	0	0	0	0	0	0	0	0	0	0	0	0	0	0	0	0	0	0	0	0	128	0	0	0	0	0	0	0	0	148	2	4.7619
Archangium gephyra	0	0	0	0	0	0	0	0	0	0	0	0	0	0	0	0	0	0	0	18	0	0	0	0	0	0	0	0	0	0	0	0	16	0	0	0	0	0	28	0	11	0	73	4	9.52381
Archangium violaceum	0	0	0	0	0	0	0	0	0	0	0	0	0	0	0	0	0	0	0	0	20	0	0	0	0	0	0	0	0	0	0	0	0	0	0	0	0	0	0	0	0	0	20	1	2.38095
Arcticibacter	0	0	0	0	0	0	0	0	0	0	4	22	0	0	0	0	0	0	0	23	46	0	0	0	0	14	0	0	0	0	0	0	0	0	0	0	10	0	0	0	80	0	199	7	16.6667
Arenibacter	0	0	0	0	0	0	0	0	0	0	0	0	0	0	0	0	0	0	0	0	0	10	0	0	0	0	0	0	0	0	0	0	0	0	0	0	0	0	0	0	0	0	10	1	2.38095
Arenimonas	0	0	0	0	0	0	0	0	0	0	0	0	0	0	0	0	0	0	0	0	0	0	0	0	0	0	0	0	0	0	0	0	0	0	0	0	10	14	0	0	0	0	24	2	4.7619
Arenimonas daejeonensis	0	0	0	0	0	0	0	0	0	0	0	0	0	0	0	0	0	0	0	0	0	0	0	0	0	0	0	0	0	0	0	0	0	0	0	0	0	61	0	0	0	0	61	1	2.38095
Aridibacter	0	0	0	0	0	0	0	0	0	0	0	0	0	0	0	0	0	0	0	0	16	0	0	0	0	0	0	0	0	0	0	0	0	0	0	0	0	0	31	0	0	0	47	2	4.7619
Armatimonadales	0	0	0	0	75	26	0	0	0	0	0	0	0	0	0	0	0	0	0	0	0	0	10	0	0	0	0	0	0	0	0	0	0	0	12	0	0	0	0	0	0	0	123	4	9.52381
Arthrobacter	0	0	0	0	0	0	0	0	0	0	0	0	0	0	0	0	0	0	69	0	24	0	93	0	0	0	0	0	0	0	0	0	11	0	0	0	73	0	0	0	0	0	270	5	11.9048
Arthrobacter agilis	0	34	80	0	0	0	0	0	0	27	0	54	0	0	0	0	0	0	36	0	0	0	48	0	0	0	0	0	0	0	0	0	0	0	0	0	0	87	0	0	306	0	672	8	19.0476
Arthrobacter crystallopoietes	0	0	0	0	0	0	0	0	0	0	57	0	0	17	0	0	46	0	0	138	36	0	63	0	0	0	0	0	0	0	0	0	0	0	0	0	0	0	29	0	0	0	386	7	16.6667
Arthronema SAG 12.89	0	0	0	0	0	0	0	0	5	0	0	0	0	0	0	0	0	0	0	0	0	0	0	0	0	0	0	0	0	0	0	0	0	0	0	0	0	0	0	0	0	0	5	1	2.38095
Asticcacaulis	0	0	0	0	36	0	0	0	10	0	0	0	26	93	19	74	0	0	0	0	0	0	0	0	0	118	68	0	142	6	0	126	0	0	0	0	0	0	0	0	0	0	718	11	26.1905
Aurantisolimonas	0	0	0	0	0	132	0	0	0	0	0	0	0	0	0	0	0	0	0	0	0	0	0	0	0	0	0	0	0	0	0	0	0	0	0	0	0	0	0	0	0	0	132	1	2.38095
Auraticoccus monumenti	0	0	0	0	0	0	0	0	0	0	0	0	0	0	0	0	0	0	0	0	0	0	0	0	0	0	0	0	0	0	0	0	0	0	0	0	0	0	0	0	15	0	15	1	2.38095
Aureimonas	0	0	0	48	28	40	0	0	0	0	50	127	42	0	0	0	0	0	0	0	0	0	35	10	14	0	15	0	43	0	0	0	21	0	11	0	14	0	0	0	288	175	961	16	38.0952
Azoarcus	0	0	0	0	0	0	0	0	0	0	0	0	0	0	0	0	0	0	24	0	0	0	0	0	0	0	0	0	0	0	0	0	0	0	0	0	0	0	0	0	0	0	24	1	2.38095
Azohydromonas australica	0	0	0	0	0	0	0	0	0	0	0	0	0	0	0	0	0	0	11	0	0	0	0	0	0	0	0	0	0	0	0	0	0	0	0	0	0	0	0	0	0	0	11	1	2.38095
Azospirillum	0	0	0	0	0	0	0	0	0	0	0	0	0	0	0	0	0	0	0	0	0	0	0	0	0	0	0	0	0	0	0	14	0	0	12	0	0	0	0	0	0	0	26	2	4.7619
Azotobacter	0	0	0	0	0	0	0	0	0	0	0	0	0	0	0	0	0	0	0	18	0	0	0	0	0	0	0	0	0	0	0	0	0	69	0	0	0	0	0	0	0	0	87	2	4.7619
Babeliaceae	0	0	0	0	0	0	3	0	0	0	0	0	0	14	0	0	0	0	0	0	0	0	0	0	0	0	0	0	0	0	0	0	0	0	0	0	0	0	0	0	0	0	17	2	4.7619
Babeliales	0	0	0	0	0	0	0	0	0	0	0	0	0	0	0	0	0	0	0	0	0	10	0	0	0	0	0	0	0	0	0	0	0	0	0	0	0	0	0	0	0	0	10	1	2.38095
Bacillus	0	0	0	0	0	3	3986	6545	20	174	107	83	0	2071	11635	683	6104	0	135	4934	3765	0	57	35	0	614	2203	1180	257	0	31	185	597	3524	0	45	11	422	5860	2084	56	39	57445	31	73.8095
Bacillus alkalitelluris	0	0	0	0	0	0	0	0	0	0	0	0	0	31	0	0	0	0	0	25	0	0	0	0	0	0	0	0	0	0	0	0	0	0	0	0	0	0	0	0	0	0	56	2	4.7619
Bacillus asahii	0	0	0	0	0	0	0	41	0	0	0	0	0	73	0	0	0	0	0	0	0	0	0	0	0	0	0	0	0	0	0	0	0	0	0	0	0	0	35	0	0	0	149	3	7.14286
Bacillus azotoformans	0	0	0	0	0	0	0	0	0	0	0	0	0	0	0	0	0	0	0	4	0	0	0	0	0	0	0	0	0	0	0	0	0	0	0	0	0	0	0	0	0	0	4	1	2.38095
Bacillus circulans	0	0	0	0	0	0	0	48	0	0	0	0	0	0	0	0	0	0	0	0	0	0	0	0	0	0	0	0	0	0	0	0	0	0	0	0	0	0	0	0	0	0	48	1	2.38095
Bacillus foraminis	0	0	0	0	0	0	0	64	0	0	0	0	0	0	0	0	64	0	0	0	54	0	0	0	0	0	0	0	0	0	0	0	0	66	0	0	0	0	31	0	0	0	279	5	11.9048
Bacillus funiculus	0	0	0	0	0	0	0	0	0	0	0	0	0	0	0	0	0	0	0	7	0	0	0	0	0	0	0	0	0	0	0	0	0	8	0	0	0	0	4	0	0	0	19	3	7.14286
Bacillus horikoshii	0	0	0	0	0	0	0	0	0	0	0	0	0	0	0	0	12	0	0	0	0	0	0	0	0	0	0	0	0	0	0	0	0	0	0	0	0	0	0	0	0	0	12	1	2.38095
Bacillus humi	0	0	0	0	0	0	19	88	0	0	0	0	0	0	0	0	64	0	0	0	69	0	0	0	0	0	0	0	0	0	0	0	0	18	0	0	0	0	90	0	0	0	348	6	14.2857
Bacillus lentus	0	0	0	0	0	0	0	0	0	0	0	0	0	0	0	0	0	0	0	0	12	0	0	0	0	0	0	0	0	0	0	0	0	0	0	0	0	0	17	0	0	0	29	2	4.7619
Bacillus murimartini	0	0	0	0	0	0	0	0	0	0	0	0	0	0	0	0	0	0	0	17	0	0	0	0	0	0	0	0	0	0	0	0	0	0	0	0	0	0	0	0	0	0	17	1	2.38095
Bacillus mycoides	0	0	0	0	0	0	0	0	0	0	0	10	0	0	0	0	0	0	0	0	0	0	0	0	0	0	0	0	0	0	0	0	0	0	0	0	0	0	0	0	0	0	10	1	2.38095
Bacillus nealsonii	0	0	0	0	0	0	17	0	0	0	0	0	0	0	0	0	0	0	0	0	0	0	0	0	0	0	0	0	0	0	0	0	0	0	0	0	0	0	0	0	0	0	17	1	2.38095
Bacillus niabensis	0	0	0	0	0	0	0	0	0	0	0	0	0	0	0	0	0	0	0	0	0	0	0	0	0	0	0	0	0	0	0	0	0	0	0	0	0	0	0	82	0	0	82	1	2.38095
Bacillus panacisoli	0	0	0	0	0	0	0	27	0	0	0	0	0	0	0	0	0	0	0	0	0	0	0	0	0	0	0	0	0	0	0	0	0	0	0	0	0	0	0	0	0	0	27	1	2.38095
Bacillus selenatarsenatis	0	0	0	0	0	0	0	0	0	0	0	0	0	10	0	0	0	0	0	18	0	0	0	0	0	0	0	0	0	0	0	0	0	0	0	0	0	0	0	0	0	0	28	2	4.7619
bacteriap25	0	0	0	0	0	0	0	0	0	5	0	0	0	0	0	0	0	0	5	0	0	0	0	0	0	0	0	0	0	0	0	0	0	0	0	0	0	0	0	0	0	0	10	2	4.7619
bacterium MI-37	0	0	0	0	0	0	0	0	0	0	0	0	449	0	0	0	0	0	0	0	0	0	0	0	68	0	0	0	0	0	0	0	0	0	0	0	0	0	0	0	0	0	517	2	4.7619
Bauldia	0	0	0	0	139	0	0	22	204	0	0	0	56	322	34	81	13	0	0	0	16	17	0	0	39	0	84	0	120	0	15	0	0	0	39	0	0	43	34	0	0	0	1278	17	40.4762
Bdellovibrio	0	0	0	0	0	0	8	50	0	11	0	15	0	11	0	0	0	0	0	0	13	0	0	0	0	0	6	0	0	0	0	0	63	73	26	0	0	0	25	0	0	0	301	11	26.1905
Bdellovibrio bacteriovorus	0	0	0	0	0	0	0	0	0	0	14	0	0	0	0	0	0	0	0	0	0	0	0	0	0	0	0	0	0	0	0	0	0	14	0	0	0	0	0	0	0	0	28	2	4.7619
Bdellovibrionales bacterium	0	0	0	0	26	0	0	0	31	4	0	0	0	0	16	0	0	0	0	0	0	0	0	0	0	0	0	0	0	0	0	0	0	4	8	11	0	84	0	0	0	0	184	8	19.0476
Belnapia	0	0	0	0	13	0	0	0	0	0	0	0	0	0	0	0	0	0	0	0	0	0	0	0	0	0	0	0	0	0	0	0	37	0	0	0	0	0	0	0	0	0	50	2	4.7619
Bhargavaea	0	0	0	0	0	0	0	14	0	0	12	0	0	0	0	0	20	0	0	61	35	0	0	0	0	0	0	0	0	0	0	0	0	0	0	0	0	0	18	0	0	0	160	6	14.2857
BIrii41	0	0	0	0	95	0	0	0	106	15	16	0	17	0	0	0	0	0	13	0	0	143	0	0	10	0	0	0	0	0	0	0	0	0	117	34	88	66	0	21	0	14	755	14	33.3333
Blastocatella	0	0	0	0	0	0	0	0	120	0	0	0	10	0	0	0	0	0	0	0	0	0	0	0	0	0	0	0	0	0	0	0	12	0	0	0	0	0	0	0	0	0	142	3	7.14286
Blastocatellaceae	0	0	0	0	0	0	0	0	0	0	0	0	0	0	0	0	0	0	0	0	0	0	0	0	0	0	0	0	0	0	0	0	0	0	10	0	0	0	0	0	0	0	10	1	2.38095
Blastococcus	0	0	0	0	0	0	17	28	0	0	15	0	0	0	0	0	26	0	18	61	78	0	59	0	19	0	122	0	0	0	0	0	30	10	0	0	72	0	10	21	61	0	647	16	38.0952
Blastopirellula	0	0	0	0	0	0	0	0	0	0	0	0	0	0	0	0	0	0	0	0	0	0	0	0	0	0	0	0	0	0	0	0	0	0	9	0	0	0	0	0	0	0	9	1	2.38095
Blfdi19	0	0	0	0	0	0	0	0	0	0	0	0	0	0	0	0	0	0	0	0	0	0	0	0	0	0	0	0	0	0	0	0	0	0	0	0	0	33	0	0	0	0	33	1	2.38095
Bordetella	0	0	0	0	11	0	0	0	0	0	0	0	0	0	0	6	0	0	0	0	0	0	0	0	0	0	5	0	148	0	0	0	0	0	0	0	0	0	0	0	0	0	170	4	9.52381
Bosea	0	0	0	0	19	0	0	0	33	0	26	0	0	0	0	0	0	0	14	0	0	0	0	0	12	0	0	0	0	0	0	0	82	80	20	0	0	20	0	0	0	0	306	9	21.4286
Brachybacterium	0	0	0	10	0	0	0	0	0	64	0	0	0	0	0	0	0	0	0	0	0	0	0	0	0	0	0	0	0	0	0	0	0	0	0	21	167	45	0	0	51	0	358	6	14.2857
Bracteacoccus minor	0	0	0	0	0	0	0	0	0	0	0	0	0	0	0	0	0	0	0	0	16	0	0	0	0	0	0	0	0	0	0	0	7	0	0	0	0	0	0	0	0	0	23	2	4.7619
Bradyrhizobium	0	0	0	0	248	0	151	121	171	0	66	72	42	525	144	130	125	0	55	124	78	93	22	55	0	220	106	43	240	37	26	180	31	253	53	0	62	44	234	121	96	199	4167	33	78.5714
Brevibacillus	0	0	0	0	0	0	0	18	0	0	0	0	0	0	0	0	13	0	0	0	22	0	0	0	0	0	0	0	0	0	0	0	0	0	0	0	0	0	22	0	0	0	75	4	9.52381
Brevibacterium	0	0	0	0	0	0	0	0	0	0	0	0	0	0	0	0	0	0	0	0	0	5	51	9	0	0	0	0	0	0	0	0	0	0	0	0	0	0	0	0	0	0	65	3	7.14286
Brevundimonas	0	0	0	10	17	0	0	0	41	0	0	95	117	0	0	0	0	0	0	0	0	0	0	0	147	0	0	0	0	0	0	12	18	0	38	0	170	0	0	0	7	0	672	11	26.1905
Bryobacter	0	0	0	0	22	0	599	346	17	0	0	0	0	0	0	0	272	0	0	533	546	0	0	0	0	0	57	0	7	0	0	0	80	53	17	0	0	0	151	0	0	0	2700	13	30.9524
BSV26	0	0	0	0	0	0	0	0	0	0	0	0	0	0	0	0	0	0	0	0	0	0	0	0	10	0	0	0	0	0	0	0	0	0	0	0	0	0	0	0	0	0	10	1	2.38095
Buchnera	0	8	80	0	0	0	0	0	0	0	0	0	0	0	0	0	0	0	0	0	0	0	0	0	0	0	0	0	0	0	0	0	0	0	0	0	0	0	0	0	0	0	88	2	4.7619
Burkholderia-Caballeronia-Paraburkholderia	0	0	0	0	80	0	0	70	0	0	0	0	0	0	0	412	187	0	0	0	0	0	0	0	0	115	2771	207	864	8	141	0	0	80	0	0	0	0	154	0	0	0	5089	12	28.5714
Bythopirellula	0	0	0	0	0	0	0	0	0	0	0	0	0	0	0	0	0	0	0	0	0	0	0	0	22	0	0	0	0	0	0	0	0	0	0	0	0	0	0	0	0	0	22	1	2.38095
Caballeronia zhejiangensis	0	0	0	0	0	0	0	13	0	0	0	0	0	0	0	0	11	0	0	3	12	0	0	0	0	0	0	0	12	0	34	12	0	0	0	0	0	0	24	0	0	0	121	8	19.0476
Caenimonas	0	0	0	0	0	0	0	0	0	0	0	0	0	0	0	0	0	0	0	0	0	0	0	0	0	0	0	0	0	0	0	0	14	0	0	0	0	0	0	0	0	0	14	1	2.38095
Caldalkalibacillus	0	0	0	0	0	0	0	0	0	0	0	0	0	0	0	0	4	0	0	0	0	0	0	0	0	0	0	0	0	0	0	0	0	0	0	0	0	0	6	0	0	0	10	2	4.7619
Caldilineaceae	0	0	0	0	0	0	0	0	0	0	0	0	0	0	0	0	12	0	0	8	12	0	0	0	0	0	0	0	0	0	0	0	0	15	0	0	0	0	0	0	0	0	47	4	9.52381
Camellia sinensis	0	0	0	0	0	0	18	0	0	0	0	0	0	0	0	0	0	0	0	0	0	0	0	0	0	0	0	0	0	0	0	0	0	0	0	0	0	0	0	0	0	0	18	1	2.38095
Candidatus Adlerbacteria	0	0	0	0	73	0	18	7	56	0	0	0	11	20	5	0	56	0	0	34	0	7	0	0	0	8	0	0	0	0	0	0	0	29	27	0	0	0	79	0	0	0	430	14	33.3333
Candidatus Alysiosphaera	0	0	0	0	13	0	0	0	0	0	0	0	0	0	0	0	0	0	0	26	0	0	0	0	0	0	0	0	0	0	0	0	0	0	0	0	0	0	0	0	0	0	39	2	4.7619
Candidatus Amoebophilus	0	0	0	0	0	0	0	0	0	0	0	0	0	0	0	0	0	0	0	0	0	27	0	0	0	0	10	0	0	0	0	0	0	0	33	0	0	0	0	0	0	0	70	3	7.14286
Candidatus Azambacteria	0	0	0	0	0	0	0	0	0	0	0	0	0	0	0	0	44	0	0	31	0	0	0	0	0	0	0	0	0	0	0	0	0	0	0	0	0	0	0	0	0	0	75	2	4.7619
Candidatus Kaiserbacteria	0	0	0	0	5	0	0	0	4	0	0	0	0	35	0	0	124	0	0	27	0	4	0	0	0	0	0	0	0	0	0	0	26	0	69	0	0	0	11	0	0	0	305	9	21.4286
Candidatus Kapabacteria	0	0	0	0	0	0	0	0	0	0	0	0	0	0	0	0	0	0	0	0	0	0	0	0	0	0	0	0	0	0	0	0	0	76	0	0	0	0	0	0	0	0	76	1	2.38095
Candidatus Koribacter	0	0	0	0	0	0	0	56	0	0	0	0	0	0	0	0	20	0	0	97	39	0	0	0	0	0	0	0	0	0	0	0	0	0	0	0	0	0	20	0	0	0	232	5	11.9048
Candidatus Levybacteria	0	0	0	0	0	0	0	0	0	0	0	0	0	0	0	0	8	0	0	0	0	0	0	0	0	0	0	0	0	0	0	0	0	0	0	0	0	0	17	0	0	0	25	2	4.7619
Candidatus Magasanikbacteria	0	0	0	0	0	0	0	0	0	0	0	0	0	0	0	0	0	0	0	0	0	0	0	0	0	0	0	0	0	0	0	0	0	0	6	0	0	0	0	0	0	0	6	1	2.38095
Candidatus Moranbacteria	0	0	0	0	10	0	0	0	4	0	0	0	0	0	0	0	0	0	0	0	0	0	0	0	0	0	0	0	0	0	0	0	0	0	0	0	0	0	0	0	0	0	14	2	4.7619
Candidatus Nitrocosmicus	0	0	0	0	0	0	0	0	0	0	0	0	0	0	0	0	0	0	0	14	0	0	0	0	0	0	0	0	0	0	0	0	0	0	0	0	0	0	0	0	0	0	14	1	2.38095
Candidatus Nomurabacteria	0	0	0	0	9	0	0	0	7	0	0	0	0	0	0	0	0	0	0	0	0	4	0	0	0	0	0	0	0	0	0	0	0	0	7	0	0	0	0	0	0	0	27	4	9.52381
Candidatus Protochlamydia	0	0	0	0	0	0	0	32	0	0	0	0	0	0	0	0	0	0	0	59	0	0	0	0	0	0	0	0	0	0	0	0	11	22	0	0	0	0	0	0	0	0	124	4	9.52381
Candidatus Solibacter	0	0	0	0	0	0	67	381	0	0	0	0	0	0	0	0	211	0	0	165	94	0	0	0	0	0	0	0	0	0	0	9	16	134	16	0	0	0	161	0	0	0	1254	10	23.8095
Candidatus Tenderia	0	0	0	0	0	0	0	0	0	0	0	0	0	0	0	0	0	0	0	11	0	45	0	0	0	0	0	0	0	0	0	0	0	0	17	0	0	0	0	0	0	0	73	3	7.14286
Candidatus Udaeobacter	0	0	0	0	0	0	6	643	0	0	0	0	0	3	7	8	916	0	0	1044	131	0	0	0	0	11	27	0	0	0	0	38	81	243	0	0	0	0	280	0	0	0	3438	14	33.3333
Candidatus Uhrbacteria	0	0	0	0	0	0	0	0	0	0	0	0	0	0	0	14	21	0	0	0	0	0	0	0	0	0	0	0	0	0	0	0	0	0	0	0	0	0	0	0	0	0	35	2	4.7619
Candidatus Vogelbacteria	0	0	0	0	4	0	0	0	9	0	0	0	0	0	0	0	0	0	0	0	0	0	0	0	0	0	0	0	0	0	0	0	0	0	0	0	0	0	0	0	0	0	13	2	4.7619
Candidatus Woesebacteria	0	0	0	0	0	0	0	0	0	0	0	0	0	0	0	0	26	0	0	0	0	0	0	0	0	0	0	0	0	0	0	0	0	22	0	0	0	0	0	0	0	0	48	2	4.7619
Candidatus Xiphinematobacter	0	0	0	0	11	0	0	0	0	0	0	0	0	0	0	0	0	0	0	110	6	9	0	0	0	0	11	0	0	0	0	0	0	0	0	0	0	0	0	0	0	0	147	5	11.9048
Candidatus Yanofskybacteria	0	0	0	0	0	0	11	0	0	0	0	0	0	0	0	0	0	0	0	0	0	0	0	0	0	0	0	0	0	0	0	0	0	0	0	0	0	0	0	0	0	0	11	1	2.38095
Capsicum annuum	0	0	0	0	0	86	0	0	0	0	0	0	0	0	0	0	5	0	0	0	7	0	0	0	0	0	0	0	0	0	0	0	9	0	0	0	0	0	0	0	0	0	107	4	9.52381
Carnobacterium	0	0	0	0	0	0	0	0	0	12	52	245	0	0	0	0	0	0	18	0	0	17	32	58	0	0	0	0	0	0	0	0	0	0	0	69	0	0	0	0	0	9	512	9	21.4286
Caryophanon	0	0	0	0	0	0	64	22	0	0	0	0	0	0	0	0	14	0	0	0	0	0	0	0	0	0	0	0	0	0	0	0	0	0	0	0	0	0	12	0	0	0	112	4	9.52381
Castanea mollissima	0	0	0	0	0	33	0	0	0	0	0	0	0	0	0	0	0	0	0	0	0	0	0	0	0	0	0	0	0	0	0	0	0	0	0	0	0	0	0	0	0	0	33	1	2.38095
Caulobacter	0	0	0	0	0	0	0	0	17	226	683	171	58	81	186	46	0	0	863	0	17	0	0	16	96	61	13	0	0	19	16	23	0	24	58	314	58	1162	0	538	276	132	5154	25	59.5238
Cavicella	0	0	0	0	0	0	0	0	0	0	0	0	0	0	0	0	0	0	0	0	0	0	0	0	0	0	0	0	0	0	0	0	0	20	0	0	0	0	0	0	0	0	20	1	2.38095
Cavicella subterranea	0	0	0	0	0	0	0	0	0	0	0	0	0	0	0	0	0	0	0	0	0	0	0	0	0	0	0	0	0	0	0	0	0	42	0	0	0	0	0	0	0	0	42	1	2.38095
CCD24	0	0	0	0	0	0	0	0	0	0	0	0	0	0	0	0	0	0	0	0	0	0	0	0	0	0	0	0	0	0	0	0	0	0	0	0	0	3	0	0	0	0	3	1	2.38095
Cellulomonas	0	0	0	0	0	0	0	35	0	0	0	0	23	0	0	0	0	0	20	11	24	0	0	0	0	0	0	0	0	0	0	0	0	0	0	0	0	0	20	0	0	0	133	6	14.2857
Cellulosimicrobium	0	0	0	0	0	0	0	0	0	0	18	0	0	0	0	0	0	0	33	0	0	0	0	0	0	0	0	0	0	0	0	0	0	0	0	0	0	0	0	0	0	0	51	2	4.7619
Cellvibrio	0	0	20	0	89	0	0	0	19	0	0	18	0	0	0	0	0	0	0	13	0	56	0	0	0	0	0	0	0	0	0	0	0	0	28	0	25	0	0	0	0	0	268	8	19.0476
Cereibacter	0	0	0	0	0	0	0	0	0	0	0	40	0	0	0	0	0	0	0	0	0	0	0	0	0	0	0	0	0	0	0	0	0	0	0	0	27	0	0	0	9	0	76	3	7.14286
Chelatococcus asaccharovorans	0	0	0	0	0	0	0	0	0	0	0	0	0	0	0	0	0	0	0	0	0	0	0	0	0	0	0	0	0	0	0	0	0	16	0	0	0	0	0	0	0	0	16	1	2.38095
Chitinimonas viridis	0	0	0	0	0	0	0	0	0	0	0	0	0	0	0	0	0	0	0	0	0	0	0	0	0	0	0	0	0	0	0	0	0	0	7	0	0	0	0	0	0	0	7	1	2.38095
Chitinophaga	0	0	0	0	30	0	19	0	0	0	298	0	0	108	0	21	0	0	0	30	14	72	0	0	0	280	184	20	11	23	10	533	0	513	0	46	18	0	0	16	0	0	2246	19	45.2381
Chitinophaga arvensicola	0	0	0	0	0	0	0	0	0	0	0	0	0	0	0	0	0	0	0	0	0	0	0	0	0	0	0	0	0	0	0	0	0	280	0	0	0	0	0	0	0	0	280	1	2.38095
Chitinophaga japonensis	0	0	0	0	0	0	0	0	0	0	0	0	0	0	0	0	0	0	0	0	0	0	89	0	0	0	0	0	0	0	0	0	0	0	0	10	0	0	0	0	0	0	99	2	4.7619
Chitinophaga rupis	0	0	0	0	0	0	0	0	0	0	0	0	0	0	0	0	0	0	0	8	9	0	0	0	0	0	16	0	0	0	0	0	0	0	0	0	0	0	0	0	0	0	33	3	7.14286
Chlorella	0	0	0	0	0	0	0	17	0	0	0	0	0	0	0	0	0	0	0	0	0	0	0	0	0	0	0	0	0	0	0	0	0	0	0	0	0	0	0	0	0	0	17	1	2.38095
Chloroflexi bacterium	0	0	0	0	0	0	6	6	0	0	0	0	0	0	0	0	0	0	0	0	0	0	0	0	0	0	0	0	0	0	0	0	0	0	0	0	0	0	0	0	0	0	12	2	4.7619
Chloronema	0	0	0	0	0	0	0	0	10	0	7	0	0	0	0	0	0	0	8	0	0	0	0	0	0	0	0	0	0	0	0	0	0	0	0	0	0	0	0	0	0	0	25	3	7.14286
Chryseobacterium	0	0	10	119	0	65	0	0	17	0	35	56	58	0	0	0	0	0	0	0	0	0	0	0	1020	0	0	0	0	0	0	0	0	0	0	0	13	0	0	0	259	12	1664	11	26.1905
Chryseobacterium greenlandense	0	0	0	0	14	0	0	0	0	0	0	0	0	0	0	0	0	0	0	0	0	0	0	0	0	0	0	0	0	0	0	0	0	0	0	0	0	0	0	0	0	0	14	1	2.38095
Chryseobacterium piscicola	0	0	0	56	0	0	0	0	0	0	0	0	0	0	0	0	0	0	0	0	0	0	0	0	0	0	0	0	0	0	0	0	0	0	0	0	0	0	0	0	0	0	56	1	2.38095
Chryseolinea	0	0	0	0	69	0	0	0	119	108	29	14	38	23	70	12	0	0	0	25	0	37	22	0	18	31	0	0	5	5	0	0	0	49	241	0	16	103	0	0	88	0	1122	21	50
Chthoniobacter	0	0	0	0	135	0	0	80	0	14	0	0	0	50	15	58	23	0	0	125	106	23	0	0	0	60	0	0	0	0	0	0	426	775	25	0	0	0	66	61	0	27	2069	17	40.4762
Chthonomonas	0	0	0	0	0	0	0	173	0	0	0	0	0	0	0	0	21	0	0	15	17	0	0	0	0	0	0	0	0	0	0	0	0	0	0	0	0	0	28	0	0	0	254	5	11.9048
Chujaibacter	0	0	0	0	132	0	68	0	0	0	0	0	0	0	0	19	126	0	0	0	0	0	0	0	0	0	0	0	118	0	0	0	0	0	0	0	0	0	22	0	0	0	485	6	14.2857
Chungangia	0	0	0	0	0	0	5	55	0	0	0	0	0	0	0	0	33	0	0	50	9	0	0	0	0	0	0	0	0	0	0	0	0	54	0	0	0	0	0	0	0	0	206	6	14.2857
Citrifermentans	0	0	0	0	0	0	0	0	0	0	0	0	0	0	0	0	0	0	0	85	0	0	0	0	0	0	0	0	0	0	0	0	0	0	0	0	0	0	0	0	0	0	85	1	2.38095
Clostridium	0	0	0	0	0	0	27	112	0	0	0	0	0	0	0	0	22	0	0	297	176	0	0	0	0	0	0	0	0	0	0	7	10	11	0	0	0	0	21	0	0	0	683	9	21.4286
Clostridium botulinum	0	0	0	0	0	0	18	0	0	0	0	0	0	0	0	0	0	0	0	0	0	0	0	0	0	0	0	0	0	0	0	0	0	0	0	0	0	0	0	0	0	0	18	1	2.38095
Clostridium butyricum	0	0	0	0	0	0	0	0	0	0	9	0	0	0	0	0	0	0	11	0	0	0	5	18	0	0	0	0	0	0	0	0	0	0	0	0	0	0	0	0	0	0	43	4	9.52381
Clostridium magnum	0	0	0	0	0	0	0	11	0	0	0	0	0	0	0	0	0	0	0	0	0	0	0	0	0	0	0	0	0	0	0	0	0	10	0	0	0	0	0	0	0	0	21	2	4.7619
Clostridium pasteurianum	0	0	0	0	0	0	0	0	0	0	0	0	0	0	0	0	0	0	0	0	0	0	0	0	0	0	0	0	0	0	0	0	0	202	0	0	0	0	0	0	0	0	202	1	2.38095
Clostridium sensu stricto 1	0	0	0	0	0	0	0	0	0	0	95	0	0	0	0	0	0	0	37	0	0	0	15	36	0	0	0	0	0	0	0	0	0	0	0	0	0	0	0	0	24	0	207	5	11.9048
Cnuella	0	0	0	0	0	0	0	0	0	0	0	0	0	0	0	0	0	0	0	0	0	0	0	0	0	0	0	0	0	0	0	0	60	0	0	0	0	0	0	0	0	0	60	1	2.38095
Cohnella	0	0	0	0	0	0	0	18	0	0	0	0	0	0	0	0	0	0	0	15	0	0	0	0	0	0	0	0	0	0	0	0	0	401	0	0	0	0	38	0	0	0	472	4	9.52381
Comamonas	0	0	0	0	0	0	0	0	0	0	0	0	0	0	0	0	0	0	0	0	0	0	0	0	0	0	0	0	0	0	0	0	0	12	0	0	0	0	0	0	0	0	12	1	2.38095
Comamonas jiangduensis	0	0	0	0	0	0	0	0	0	0	0	79	0	0	0	0	0	0	0	0	0	0	0	0	0	0	0	0	0	0	0	0	0	0	0	0	0	0	0	0	0	0	79	1	2.38095
Comamonas sediminis	0	0	0	0	0	0	0	0	0	0	0	0	0	0	0	0	0	0	0	0	0	0	0	0	0	0	0	0	0	0	0	0	0	35	0	0	0	0	0	0	0	0	35	1	2.38095
Conexibacter	0	0	0	0	0	33	387	335	0	0	0	0	0	0	0	0	68	0	0	67	45	0	0	0	0	0	0	0	10	0	0	26	13	0	0	0	0	0	56	0	0	0	1040	10	23.8095
Corallococcus	0	0	0	0	0	0	0	0	0	0	0	0	0	0	0	0	0	0	0	0	0	0	0	0	0	0	0	0	0	0	0	0	0	10	0	0	0	0	0	0	0	0	10	1	2.38095
Crinalium	0	0	0	0	0	0	0	0	0	0	0	0	0	0	0	0	0	0	0	0	0	0	0	0	0	0	0	0	0	0	0	0	109	0	0	0	0	0	0	0	0	0	109	1	2.38095
Croceicoccus	0	0	0	0	0	0	0	0	0	0	0	0	0	0	0	0	0	0	0	0	0	0	0	0	0	0	0	0	0	0	0	0	22	0	0	0	0	0	0	0	0	0	22	1	2.38095
Crocinitomix	0	0	0	0	0	0	0	0	0	0	0	0	0	0	0	0	0	0	0	0	0	0	0	0	0	0	0	0	0	0	0	0	0	11	11	0	0	0	0	0	0	0	22	2	4.7619
Cronobacter	0	0	0	0	0	0	0	0	0	0	0	0	0	0	0	0	0	0	0	183	0	0	0	0	0	0	0	0	0	0	0	0	0	0	0	0	0	0	0	0	0	0	183	1	2.38095
Cronobacter dublinensis	0	0	0	0	0	0	0	0	0	0	0	0	0	0	0	0	0	0	0	29	0	0	0	0	0	0	0	0	0	0	0	0	0	0	0	0	0	0	0	0	0	0	29	1	2.38095
Crossiella	0	0	0	0	0	0	51	21	0	0	0	0	0	0	0	0	16	0	0	0	11	0	0	0	0	0	0	0	0	0	0	0	0	0	0	0	0	0	0	0	0	0	99	4	9.52381
Cryptosporangium	0	0	0	0	0	0	0	0	0	656	173	122	0	0	0	0	0	0	0	0	0	0	0	22	0	0	0	0	0	0	0	0	0	0	0	0	0	6	0	126	216	235	1556	8	19.0476
Cupriavidus	0	0	0	0	0	0	0	0	0	0	0	0	0	0	0	0	0	0	0	0	0	0	0	0	0	0	0	0	0	0	0	0	10	30	0	0	0	0	0	0	0	0	40	2	4.7619
Curvibacter	0	0	0	0	0	0	0	0	0	0	0	0	0	0	0	0	0	0	0	0	0	42	0	0	0	0	0	0	93	0	0	0	0	0	42	0	0	0	0	0	0	0	177	3	7.14286
Cutibacterium	0	0	0	0	0	0	0	0	0	0	0	0	0	0	6	0	0	0	0	0	0	0	0	0	0	0	4	0	4	0	0	0	0	0	0	0	0	0	0	0	0	0	14	3	7.14286
Cytophaga	0	0	0	0	61	0	0	0	0	0	0	21	7	31	0	0	0	0	0	0	0	0	0	0	39	172	0	0	0	0	0	0	0	10	0	0	0	0	0	0	0	0	341	7	16.6667
Cytophaga hutchinsonii	0	0	0	0	0	0	0	0	0	0	0	0	0	0	0	0	0	0	0	0	0	0	0	0	0	0	0	0	0	0	0	133	0	49	0	0	0	0	0	0	0	0	182	2	4.7619
Dactylosporangium	0	0	0	0	0	0	0	12	0	0	0	0	0	0	0	0	0	0	72	0	0	0	0	0	0	0	0	0	0	0	0	0	0	19	0	0	0	0	28	0	0	0	131	4	9.52381
Dechloromonas	0	0	0	0	0	0	0	0	0	0	0	0	0	0	0	0	0	0	15	0	0	0	0	0	0	0	0	0	0	0	0	0	0	0	369	0	0	0	0	0	0	0	384	2	4.7619
Deinococcus	0	0	0	0	0	0	0	0	0	0	0	0	0	0	0	0	0	0	0	0	0	0	0	0	0	0	0	0	0	0	0	0	153	0	0	0	0	0	0	0	0	0	153	1	2.38095
Deinococcus ficus	0	0	0	0	0	0	0	0	0	0	0	0	0	0	0	0	0	0	0	0	0	0	0	0	0	0	0	0	0	0	0	0	29	0	0	0	0	0	0	0	0	0	29	1	2.38095
Deinococcus humi	0	0	0	0	0	0	0	0	0	0	0	0	0	0	0	0	0	0	0	0	18	0	0	0	0	0	0	0	0	0	0	0	697	0	0	0	0	0	0	0	0	0	715	2	4.7619
Deinococcus swuensis	0	0	0	0	0	0	0	0	0	0	0	0	0	0	0	0	2	0	0	0	0	0	0	0	0	0	0	0	0	0	0	0	10	0	0	0	0	0	0	0	0	0	12	2	4.7619
Deinococcus yunweiensis	0	0	0	0	0	0	0	0	0	0	0	0	0	0	0	0	0	0	0	0	0	0	0	0	0	0	0	0	0	0	0	0	43	0	0	0	0	0	0	0	0	0	43	1	2.38095
Demequina	0	0	0	0	0	0	0	0	0	0	0	0	0	0	0	0	0	0	0	0	0	17	0	0	0	0	0	0	0	0	0	0	0	0	0	0	0	0	0	0	0	0	17	1	2.38095
Desmochloris halophila	0	0	0	0	0	0	0	0	0	0	0	0	0	0	0	0	0	0	0	0	0	0	0	0	0	0	0	0	0	0	0	0	17	0	0	0	0	0	0	0	0	0	17	1	2.38095
Desulfosporosinus	0	0	0	0	0	0	0	26	0	0	0	0	0	0	0	0	4	0	0	28	0	0	0	0	0	0	0	0	0	0	0	0	0	0	0	0	0	0	0	0	0	0	58	3	7.14286
Devosia	0	0	0	0	231	0	19	48	110	73	52	188	23	290	95	134	83	0	112	63	54	163	97	34	0	147	74	29	218	164	0	57	199	164	93	97	100	264	161	83	194	0	3913	33	78.5714
Devosia neptuniae	0	0	0	0	0	0	0	0	0	0	37	0	0	0	0	0	0	0	0	0	0	0	0	0	0	0	0	0	0	0	0	0	0	0	0	0	12	0	0	0	0	0	49	2	4.7619
Devosia riboflavina	0	0	0	0	0	0	0	0	0	0	0	0	0	0	0	0	0	0	0	0	0	17	0	0	0	0	0	0	0	0	0	0	0	96	0	0	0	10	0	0	0	0	123	3	7.14286
Diplazium unilobum	0	0	0	0	0	0	0	27	0	0	0	0	0	0	0	0	0	0	0	0	0	0	0	0	0	0	0	0	0	0	0	0	0	0	0	0	0	0	0	0	0	0	27	1	2.38095
Dojkabacteria	0	0	0	0	0	0	0	0	0	0	0	0	0	0	0	0	0	0	0	0	0	0	0	0	0	0	0	0	0	0	0	0	0	32	11	0	0	0	0	0	0	0	43	2	4.7619
Dokdonella	0	0	0	0	12	0	0	8	0	0	0	0	0	12	5	15	10	0	25	0	18	16	0	0	0	0	10	0	10	12	0	0	0	0	0	14	43	0	0	0	0	0	210	14	33.3333
Domibacillus	0	0	0	0	0	0	0	0	0	12	0	0	0	0	0	0	15	0	0	0	0	0	0	0	0	0	0	0	0	0	0	0	0	0	0	0	0	0	12	207	0	0	246	4	9.52381
Dongia	0	0	0	0	10	0	0	20	25	18	0	32	0	225	173	96	87	0	41	75	18	8	0	28	16	22	83	0	333	50	0	66	18	264	14	22	0	50	102	71	0	71	2038	28	66.6667
Dongia rigui	0	0	0	0	0	0	0	0	0	0	0	0	0	28	0	0	0	0	0	0	0	0	0	0	0	0	0	0	0	0	0	0	0	0	0	0	0	0	0	0	0	0	28	1	2.38095
Duganella	0	0	0	0	0	76	0	0	0	0	0	135	13	0	0	0	0	0	0	0	0	0	0	0	0	0	0	0	0	0	0	0	0	0	0	0	0	0	0	0	0	0	224	3	7.14286
Dyadobacter	0	0	0	19	0	6	0	0	40	0	45	69	0	0	0	0	0	0	22	0	0	0	39	0	59	0	0	0	0	0	0	0	0	26	0	0	18	0	0	0	48	17	408	12	28.5714
Dyadobacter fermentans	0	0	0	0	0	0	0	0	0	0	15	0	0	0	31	0	5	0	0	11	0	0	0	0	0	3	0	0	0	0	0	0	0	65	0	0	0	0	0	0	0	0	130	6	14.2857
Dyella	0	0	0	0	50	0	48	27	0	0	0	0	0	0	0	72	0	0	0	16	64	0	0	0	0	0	395	28	264	0	0	0	0	44	0	0	0	0	12	0	0	0	1020	11	26.1905
Edaphobacter	0	0	0	0	0	0	0	22	0	0	0	0	0	0	0	0	8	0	0	0	25	0	0	0	0	0	20	10	13	0	0	0	0	31	0	0	0	0	0	0	0	0	129	7	16.6667
Edaphobaculum	0	0	0	0	11	0	0	0	14	0	0	0	14	0	0	9	0	0	0	0	7	0	0	0	0	0	0	0	30	0	0	0	130	0	0	0	0	0	0	0	0	0	215	7	16.6667
Edaphobaculum flavum	0	0	0	0	0	0	0	4	0	0	0	0	0	0	0	0	0	0	0	0	0	0	0	0	0	0	0	0	0	0	0	0	0	0	0	0	0	0	0	0	0	0	4	1	2.38095
Elev-16S-1166	0	0	0	0	0	0	0	0	8	0	0	0	0	0	0	0	0	0	0	0	0	0	0	0	0	0	0	0	0	0	0	0	0	0	0	0	0	0	0	0	0	0	8	1	2.38095
Ellin516	0	0	0	0	24	0	0	0	0	0	0	0	0	0	0	0	0	0	0	0	0	0	0	0	0	0	0	0	0	0	0	0	0	0	0	0	0	0	0	0	0	0	24	1	2.38095
Empedobacter brevis	0	0	0	0	0	0	0	0	0	0	0	0	0	0	0	0	17	0	0	0	0	0	0	0	0	0	0	0	0	0	0	0	0	0	0	0	0	0	0	0	0	0	17	1	2.38095
Emticicia	0	0	0	0	0	0	0	0	0	0	0	0	0	0	0	0	0	0	0	0	0	0	0	0	0	0	0	0	0	0	0	0	0	15	0	0	0	0	0	0	0	0	15	1	2.38095
Enhygromyxa	0	0	0	0	0	0	0	0	0	0	0	0	0	0	0	0	0	0	0	0	0	0	0	0	0	0	0	0	0	0	0	0	0	11	0	0	0	0	0	0	0	0	11	1	2.38095
Ensifer	0	0	0	0	0	0	0	0	0	0	0	0	0	0	0	0	0	0	105	0	0	0	57	0	0	0	0	0	0	0	0	0	0	0	0	58	18	21	0	68	0	36	363	7	16.6667
Enterobacter	0	0	0	0	38	0	17	0	0	0	0	0	0	0	2688	81	46	0	0	336	76	0	0	0	0	3727	47	0	0	27	36	692	96	0	0	0	0	0	73	0	0	0	7980	14	33.3333
env.OPS 17	0	0	0	0	84	0	0	0	25	0	0	0	0	0	0	0	0	0	0	0	0	0	0	0	0	0	0	0	0	0	0	0	0	0	8	0	0	0	0	0	0	0	117	3	7.14286
Ettlia pseudoalveolaris	0	0	0	0	0	0	0	0	0	0	0	0	0	0	0	0	0	0	0	0	17	0	0	0	0	0	0	0	0	0	0	0	0	0	0	0	0	0	0	0	0	0	17	1	2.38095
Exiguobacterium	0	0	0	0	0	21	0	0	0	0	0	0	0	0	0	0	0	0	0	0	0	0	0	0	0	0	0	0	0	0	0	0	0	0	0	0	0	0	0	0	0	0	21	1	2.38095
Falsirhodobacter	0	0	0	0	0	0	0	0	0	0	0	0	0	0	0	0	0	0	0	0	0	10	0	0	0	0	0	0	0	0	0	0	0	0	0	0	17	0	0	0	0	0	27	2	4.7619
FCPU426	0	0	0	0	18	0	0	0	0	0	0	0	0	0	0	0	0	0	0	0	0	0	0	0	0	0	0	0	0	0	0	0	0	0	0	0	0	0	0	0	0	0	18	1	2.38095
Ferrovibrio	0	0	0	0	18	0	0	0	0	10	0	0	0	0	0	61	0	0	0	0	0	36	0	0	0	11	12	0	114	18	0	0	0	0	0	16	0	33	0	0	0	0	329	10	23.8095
Ferrovibrio xuzhouensis	0	0	0	0	0	0	0	0	0	0	0	0	0	0	12	0	0	0	0	0	0	0	0	0	0	0	0	0	0	0	0	0	0	0	0	0	0	0	0	0	0	0	12	1	2.38095
Ferruginibacter	0	0	0	0	0	0	0	0	0	0	0	0	0	0	0	0	0	0	0	22	0	0	0	0	0	0	0	0	0	0	0	0	0	0	0	0	0	0	0	0	0	0	22	1	2.38095
Fibrella	0	0	0	0	0	4	0	0	0	0	0	0	0	0	0	0	0	0	0	0	0	0	0	0	0	0	0	0	0	0	0	0	121	0	0	0	0	0	0	0	0	0	125	2	4.7619
Fictibacillus	0	0	0	0	0	0	0	0	0	0	0	0	0	6	0	0	0	0	0	0	0	0	0	0	0	0	0	0	0	0	0	0	0	0	0	0	0	0	0	0	0	0	6	1	2.38095
Filimonas lacunae	0	0	0	0	0	0	0	0	0	0	0	0	0	0	0	0	0	0	0	0	0	0	0	0	0	0	0	0	0	0	0	0	0	10	0	0	0	0	0	0	0	0	10	1	2.38095
Fimbriiglobus	0	0	0	0	0	0	0	0	0	0	0	0	0	0	0	0	0	0	0	0	0	0	0	0	0	0	0	0	0	0	0	0	0	0	29	0	0	0	0	0	0	0	29	1	2.38095
Fimbriimonas	0	0	0	0	15	0	0	0	0	0	0	0	0	0	0	0	0	0	0	0	0	0	0	0	0	0	0	0	0	0	0	0	0	0	0	0	0	0	0	0	0	0	15	1	2.38095
Flaviaesturariibacter	0	0	0	0	0	0	0	0	0	0	0	0	0	0	0	0	0	0	0	14	19	0	0	0	0	0	0	0	0	0	0	0	320	0	0	0	0	0	0	0	0	0	353	3	7.14286
Flavisolibacter	0	0	0	0	0	0	6	0	0	0	0	0	0	0	0	0	14	0	0	329	418	0	0	0	0	0	0	0	0	0	0	0	593	12	0	0	0	0	12	0	0	0	1384	7	16.6667
Flavisolibacter ginsengisoli	0	0	0	0	0	0	0	0	0	0	0	0	0	0	0	0	0	0	0	10	0	0	0	0	0	0	0	0	0	0	0	0	0	0	0	0	0	0	0	0	0	0	10	1	2.38095
Flavitalea	0	0	0	0	0	0	12	15	0	0	0	0	0	0	0	0	31	0	10	27	46	0	0	0	0	0	0	0	0	0	0	0	54	108	0	0	0	0	0	0	0	0	303	8	19.0476
Flavobacterium	0	0	28	0	48	0	0	0	52	11	1264	2546	526	0	0	0	0	0	563	11	12	110	71	118	83	258	0	0	0	10	0	101	93	128	206	19	377	85	0	0	126	196	7042	25	59.5238
Flavobacterium anatoliense	0	0	0	0	0	0	0	0	0	0	0	0	0	0	0	0	0	0	0	0	0	0	0	0	0	0	0	0	0	0	0	0	0	32	0	0	0	0	0	0	0	0	32	1	2.38095
Flavobacterium anhuiense	0	0	0	0	0	0	0	0	0	0	0	0	0	0	0	0	0	0	0	11	5	0	0	0	0	0	0	0	0	0	0	44	0	174	0	0	0	0	6	0	0	0	240	5	11.9048
Flavobacterium aquatile	0	0	0	0	0	0	0	0	0	0	0	0	0	0	0	0	0	0	0	0	0	0	0	0	0	0	0	0	0	0	0	0	0	0	0	0	8	0	0	0	0	0	8	1	2.38095
Flavobacterium aquicola	0	0	0	0	0	0	0	0	0	0	0	0	17	0	0	0	0	0	0	0	0	0	0	0	0	0	0	0	0	0	0	0	0	0	0	0	0	0	0	0	0	0	17	1	2.38095
Flavobacterium aquidurense	0	0	0	0	0	0	0	0	0	0	0	0	0	0	0	0	0	0	0	0	0	0	0	24	0	0	0	0	0	0	0	0	0	0	0	0	0	0	0	0	0	0	24	1	2.38095
Flavobacterium arsenatis	0	0	0	0	0	0	0	0	5	0	0	0	0	0	0	0	0	0	0	0	0	0	0	0	0	0	0	0	0	0	0	0	0	0	0	0	0	0	0	0	0	0	5	1	2.38095
Flavobacterium caeni	0	0	0	0	0	0	0	0	0	0	13	0	0	0	0	0	0	0	0	0	0	0	0	0	0	0	0	0	0	0	0	0	0	0	0	0	0	0	0	0	0	0	13	1	2.38095
Flavobacterium chungangense	0	0	0	0	0	0	0	0	0	0	0	0	0	0	0	0	0	0	0	0	0	0	0	0	0	0	0	0	0	0	0	0	0	0	0	0	118	0	0	0	0	0	118	1	2.38095
Flavobacterium chungbukense	0	0	0	0	0	0	0	0	0	0	29	0	0	0	0	0	0	0	0	0	0	0	0	0	0	0	0	0	0	0	0	0	0	0	0	0	0	0	0	0	0	0	29	1	2.38095
Flavobacterium columnare	0	0	0	0	37	0	0	0	0	0	0	0	0	0	0	0	0	0	0	0	0	0	0	0	0	0	0	0	0	0	0	0	0	0	0	0	0	0	0	0	0	0	37	1	2.38095
Flavobacterium daejeonense	0	0	0	0	0	0	0	0	0	0	0	0	0	0	0	0	0	0	0	0	0	0	0	0	0	0	0	0	0	0	0	25	0	10	0	0	0	0	0	0	0	0	35	2	4.7619
Flavobacterium denitrificans	0	0	0	0	0	0	0	0	0	0	0	0	0	0	0	0	0	0	19	0	0	0	0	0	0	0	0	0	0	0	0	0	0	0	0	0	0	0	0	0	0	0	19	1	2.38095
Flavobacterium flevense	0	0	10	0	0	0	0	0	0	0	0	56	0	0	0	0	0	0	16	0	0	0	0	0	0	0	0	0	0	0	0	0	0	0	0	21	129	0	0	0	0	0	232	5	11.9048
Flavobacterium frigidimaris	0	0	0	0	0	0	0	0	0	0	0	88	0	0	0	0	0	0	0	0	0	0	0	0	0	0	0	0	0	0	0	0	0	0	0	0	0	0	0	0	0	0	88	1	2.38095
Flavobacterium hercynium	0	0	0	0	0	0	0	13	0	0	0	15	0	0	0	0	0	0	0	0	0	0	0	11	0	0	0	0	0	0	0	0	0	0	0	0	0	0	0	0	0	0	39	3	7.14286
Flavobacterium hydatis	0	0	0	0	0	0	0	0	0	0	6	0	0	0	0	0	0	0	13	0	0	0	0	0	11	0	0	0	0	0	0	0	0	0	0	0	37	0	0	0	0	0	67	4	9.52381
Flavobacterium johnsoniae	0	0	0	0	0	0	0	0	0	0	0	0	0	0	0	0	0	0	0	0	0	0	0	0	0	0	0	0	0	0	0	0	0	0	0	0	16	0	0	0	0	0	16	1	2.38095
Flavobacterium pectinovorum	0	0	0	0	0	0	0	0	0	0	13	0	0	0	0	0	0	0	0	0	0	0	0	0	0	0	0	0	0	0	0	0	0	0	0	0	0	0	0	0	15	0	28	2	4.7619
Flavobacterium qiangtangense	0	0	0	0	0	0	0	0	0	0	0	82	0	0	0	0	0	0	10	0	0	0	9	0	0	0	0	0	0	0	0	0	0	0	0	0	0	0	0	0	0	18	119	4	9.52381
Flavobacterium resistens	0	0	0	0	0	21	0	0	0	0	0	47	122	0	0	0	0	0	0	0	0	0	0	19	0	0	0	0	0	0	0	0	0	0	0	0	0	0	0	0	0	0	209	4	9.52381
Flavobacterium rivuli	0	0	0	0	0	0	0	0	0	0	0	14	12	0	0	0	0	0	0	0	0	0	0	0	12	0	0	0	0	0	0	0	0	0	0	0	0	0	0	0	118	26	182	5	11.9048
Flavobacterium succinicans	0	0	0	0	0	0	0	0	0	0	0	0	26	0	0	0	0	0	0	0	0	0	0	0	0	0	0	0	0	0	0	0	0	0	0	0	0	0	0	0	0	0	26	1	2.38095
Flavobacterium terrigena	0	0	0	0	0	0	0	0	0	0	0	0	0	0	0	0	0	0	0	0	0	0	0	0	17	0	0	0	0	0	0	0	0	0	0	0	0	0	0	0	0	0	17	1	2.38095
Flavobacterium ummariense	0	0	0	0	0	0	0	0	0	0	0	0	0	0	0	0	0	0	0	0	0	0	0	0	0	0	0	0	0	0	0	0	0	0	0	0	0	0	11	0	0	0	11	1	2.38095
Flavobacterium urocaniciphilum	0	0	0	0	8	0	0	0	0	0	0	0	0	0	0	0	0	0	0	0	0	0	0	0	0	0	0	0	0	0	0	0	0	0	0	0	0	0	0	0	0	0	8	1	2.38095
Flexivirga	0	0	0	0	0	0	0	0	0	0	0	0	0	0	0	0	15	0	0	0	0	0	0	0	0	0	0	0	0	0	0	0	0	0	0	0	0	0	0	0	0	0	15	1	2.38095
Fluviicola	0	0	0	0	17	0	0	0	0	0	0	0	0	97	29	0	0	0	0	0	0	27	0	0	0	0	0	0	0	7	0	29	0	315	0	0	0	0	0	0	0	0	521	7	16.6667
Fonticella	0	0	0	0	0	0	0	64	0	0	0	0	0	0	0	0	5	0	0	27	0	0	0	0	0	0	0	0	0	0	0	0	0	0	0	0	0	0	0	0	0	0	96	3	7.14286
Frateuria	0	0	0	0	0	0	0	0	0	0	0	0	0	0	0	0	0	0	0	15	0	0	0	0	0	0	0	0	0	0	0	0	0	0	0	0	0	0	0	0	0	0	15	1	2.38095
Frateuria aurantia	0	0	0	0	0	0	0	0	0	0	0	0	0	0	0	0	0	0	0	0	0	0	0	0	0	0	0	0	0	0	0	0	0	7	0	0	0	0	62	0	0	0	69	2	4.7619
Frateuria terrea	0	0	0	0	0	0	0	0	0	0	0	0	0	0	0	0	11	0	0	0	0	0	0	0	0	0	0	0	0	0	0	0	0	0	0	0	0	0	0	0	0	0	11	1	2.38095
Friedmanniella	0	0	0	0	0	75	0	0	0	0	0	0	0	0	0	0	0	0	0	0	0	0	0	0	0	0	0	0	0	0	0	0	0	0	0	0	0	0	0	0	37	0	112	2	4.7619
Frigoribacterium	0	0	0	0	0	85	0	0	0	67	0	0	0	0	0	0	0	0	0	0	0	0	0	0	0	0	0	0	0	0	0	0	0	0	0	0	0	0	0	0	0	0	152	2	4.7619
Frondihabitans	0	0	0	0	0	135	0	0	0	0	0	0	0	0	0	0	0	0	0	0	0	0	0	0	0	0	0	0	0	0	0	0	0	0	0	0	0	0	0	0	0	0	135	1	2.38095
Gaiella	0	0	0	0	0	0	0	0	0	0	0	0	0	0	0	0	56	0	15	295	27	0	18	0	19	0	0	0	0	0	0	0	0	44	0	0	0	0	13	0	0	0	487	8	19.0476
Geminicoccus	0	0	0	0	0	0	0	0	0	0	0	0	0	0	0	0	0	0	0	0	0	0	0	0	0	0	0	0	0	0	0	0	11	0	0	0	0	0	0	0	0	0	11	1	2.38095
Gemmata	0	0	0	0	30	0	197	120	6	15	0	0	29	9	17	70	559	0	14	476	218	17	0	0	19	0	0	0	8	0	0	0	90	298	113	0	0	0	325	10	0	0	2640	21	50
Gemmatimonadetes bacterium	0	0	0	0	0	0	0	0	0	0	0	0	0	0	0	0	21	0	0	0	0	0	0	0	0	0	0	0	0	0	0	0	0	0	0	0	0	0	0	0	0	0	21	1	2.38095
Gemmatimonas	0	0	0	0	0	0	7	56	0	0	0	0	0	0	0	0	122	0	0	571	142	0	0	0	0	0	3	0	0	0	0	0	9	67	0	0	0	0	91	0	0	0	1068	9	21.4286
Geodermatophilus	0	0	0	0	10	0	54	49	0	0	0	0	0	0	0	0	65	0	0	62	84	0	0	0	0	0	0	0	0	0	0	0	26	11	0	0	0	0	27	0	0	0	388	9	21.4286
Georgenia	0	0	0	0	0	0	0	13	0	0	0	0	0	0	0	0	0	0	0	25	0	0	0	0	0	0	0	0	0	0	0	0	0	0	0	0	0	0	0	0	0	0	38	2	4.7619
Gitt-GS-136	0	0	0	0	0	0	0	0	0	13	47	17	0	0	0	0	0	0	30	0	0	0	0	30	0	0	0	0	0	0	0	0	0	0	0	13	20	12	0	0	16	0	198	9	21.4286
Gluconacetobacter	0	0	0	0	0	0	0	0	0	0	0	0	0	0	0	0	0	0	0	0	0	0	0	0	0	0	0	0	0	0	0	0	0	420	0	0	0	0	23	0	0	0	443	2	4.7619
Gluconobacter	0	0	0	0	0	0	0	0	0	0	0	0	0	0	0	0	0	0	0	0	317	0	0	0	0	0	0	0	0	217	7	0	51	44	0	0	0	0	19	0	0	0	655	6	14.2857
Glutamicibacter	0	0	0	0	0	0	0	0	0	0	126	0	0	0	0	0	0	0	29	0	0	0	0	0	0	0	13	0	0	13	0	0	0	0	0	0	42	0	0	105	0	55	383	7	16.6667
Glycomyces	0	0	0	0	0	0	14	4	0	0	9	0	0	0	0	0	0	0	16	0	0	0	93	17	0	15	0	0	0	18	0	0	0	0	0	0	0	2	0	25	25	0	238	11	26.1905
Glycomyces algeriensis	0	0	0	0	0	0	0	0	0	0	17	0	0	0	0	0	0	0	127	0	0	0	0	0	0	0	0	0	0	0	0	0	0	0	0	0	0	0	0	0	0	0	144	2	4.7619
Gordonia	0	0	0	27	11	0	0	0	0	0	0	0	0	0	0	0	0	0	0	0	0	14	0	0	0	0	0	0	0	0	0	0	0	0	4	0	0	0	0	0	0	0	56	4	9.52381
Granulicella	0	0	0	0	0	0	0	81	0	0	0	0	0	0	0	0	30	0	0	0	6	0	0	0	0	0	0	0	10	0	0	0	0	0	0	0	0	0	23	0	0	0	150	5	11.9048
Gryllotalpicola	0	0	0	0	0	0	0	0	0	0	0	0	0	0	0	0	0	0	0	0	0	0	0	0	0	0	0	0	0	0	0	0	0	218	0	0	0	0	0	0	0	0	218	1	2.38095
Hafnia-Obesumbacterium	0	0	0	0	0	128	0	0	0	0	0	0	0	0	0	0	0	0	0	0	0	0	0	0	0	0	0	0	0	0	0	0	0	0	0	0	0	0	0	0	0	0	128	1	2.38095
Haliangium	0	0	0	0	74	0	41	118	0	39	0	0	0	22	0	0	45	0	73	150	10	3	24	10	0	0	0	0	18	0	0	0	29	76	0	0	10	60	96	38	26	31	993	21	50
Haloferula	0	0	0	0	0	0	0	0	0	0	0	0	0	0	0	0	0	0	0	0	10	0	0	0	0	27	0	0	0	0	0	0	0	0	0	0	0	0	0	0	0	0	37	2	4.7619
Hamadaea	0	0	0	0	0	0	0	0	0	0	0	0	0	0	0	0	0	0	0	0	38	0	0	0	0	0	0	0	0	0	0	0	0	0	0	0	0	0	0	0	0	0	38	1	2.38095
Hamadaea tsunoensis	0	0	0	0	0	0	0	0	0	0	0	0	0	0	0	0	0	0	0	13	0	0	0	0	0	0	0	0	0	0	0	0	0	0	0	0	0	0	0	0	0	0	13	1	2.38095
Hassallia byssoidea	0	0	0	0	0	0	0	0	0	0	0	0	0	0	0	56	0	0	0	0	0	0	0	0	0	0	0	0	0	0	0	0	0	0	0	0	0	0	0	0	0	0	56	1	2.38095
Herbaspirillum	0	0	0	0	14	0	0	0	0	0	0	0	0	0	0	5	0	0	0	0	0	0	0	0	0	0	0	0	19	0	0	0	0	30	6	0	0	0	0	0	0	0	74	5	11.9048
Herpetosiphon	0	0	0	0	0	0	0	0	0	0	0	0	0	0	0	0	0	0	0	0	2	0	0	0	0	0	0	0	0	0	0	0	721	0	0	0	0	0	0	0	0	0	723	2	4.7619
Hirschia	0	0	0	0	0	0	0	0	0	50	0	0	10	11	0	10	0	0	0	0	0	42	0	0	0	0	0	0	0	0	0	0	0	67	58	0	0	29	0	16	0	18	311	10	23.8095
Holophaga	0	0	0	0	0	0	0	0	0	0	0	0	0	0	0	4	0	0	0	0	0	0	0	0	0	0	0	0	12	0	0	0	0	0	0	0	0	0	0	0	0	0	16	2	4.7619
Huanghella arctica	0	0	0	0	0	8	0	0	0	0	0	0	0	0	0	0	0	0	0	0	0	0	0	0	0	0	0	0	0	0	0	0	0	0	0	0	0	0	0	0	0	0	8	1	2.38095
Humibacter	0	0	0	0	0	0	12	0	18	0	0	0	0	0	0	0	18	0	0	0	0	0	0	0	0	0	0	0	16	0	0	0	0	0	0	0	0	0	0	0	0	0	64	4	9.52381
Hydrogenedensaceae	0	0	0	0	9	0	0	0	0	0	0	0	0	0	0	0	0	0	0	0	0	0	0	0	0	0	0	0	0	0	0	0	0	0	0	0	0	0	0	0	0	0	9	1	2.38095
Hydrogenispora	0	0	0	0	0	0	0	0	0	0	0	0	0	0	0	0	0	0	0	0	26	0	0	0	0	0	0	0	0	0	0	0	0	0	0	0	0	0	0	0	0	0	26	1	2.38095
Hydrogenophaga	0	0	0	0	20	0	0	0	28	0	0	0	0	0	0	0	0	0	17	0	0	0	0	0	0	0	0	0	0	0	0	0	0	0	60	0	0	28	0	0	0	0	153	5	11.9048
Hydrogenophaga intermedia	0	0	0	0	0	0	0	0	0	0	0	0	0	0	0	0	0	0	0	0	0	21	0	0	0	0	0	0	0	0	0	0	0	0	0	0	0	0	0	0	0	0	21	1	2.38095
Hylemonella	0	0	0	0	0	0	0	0	0	0	0	0	0	0	0	0	0	0	0	0	0	0	0	0	0	0	0	0	0	0	0	0	0	57	0	0	0	0	0	0	0	0	57	1	2.38095
Hymenobacter	0	0	76	0	0	519	0	0	0	0	67	164	0	0	0	0	0	0	16	0	0	0	207	73	0	0	28	0	0	0	0	0	47	0	0	0	65	0	0	0	948	232	2442	12	28.5714
Hymenobacter algoricola	0	0	0	0	0	0	0	0	0	0	0	0	0	0	0	0	0	0	0	0	0	0	0	0	0	0	0	0	0	0	0	0	0	0	0	0	0	0	0	0	14	0	14	1	2.38095
Hymenobacter gelipurpurascens	0	0	0	0	0	0	0	0	0	0	6	0	0	0	0	0	0	0	0	0	16	0	0	0	0	0	0	0	0	0	0	0	16	0	0	0	0	0	0	0	6	0	44	4	9.52381
Hymenobacter kanuolensis	0	0	0	0	0	0	0	0	0	0	0	0	0	0	0	0	0	0	0	0	0	0	0	0	0	0	0	0	0	0	0	0	0	0	0	0	11	0	0	0	0	0	11	1	2.38095
Hymenobacter koreensis	0	0	0	0	0	0	0	0	0	0	0	0	0	0	0	0	0	0	0	0	0	0	0	0	0	0	0	0	0	0	0	0	16	0	0	0	0	0	0	0	0	0	16	1	2.38095
Hymenobacter norwichensis	0	0	0	0	0	0	0	0	0	0	21	28	0	0	0	0	0	0	0	0	0	0	15	12	0	0	0	0	0	0	0	0	0	0	0	0	10	0	0	0	26	30	142	7	16.6667
Hymenobacter psychrotolerans	0	0	0	0	0	0	0	0	0	0	0	0	0	0	0	0	0	0	0	0	0	0	0	0	0	0	0	0	0	0	0	0	0	0	0	0	0	0	0	0	18	0	18	1	2.38095
Hymenobacter terrae	0	0	0	0	0	0	0	0	0	0	0	0	0	0	0	0	0	0	0	0	0	0	0	0	0	0	0	0	0	0	0	0	0	0	0	0	0	0	0	0	17	0	17	1	2.38095
Hyphomicrobium	0	0	0	0	75	0	0	46	119	0	0	12	0	64	0	39	54	0	35	29	0	63	0	0	0	10	34	0	41	0	0	0	0	46	205	0	31	37	20	0	0	0	960	18	42.8571
Hyphomicrobium denitrificans	0	0	0	0	0	0	0	26	0	0	0	0	21	0	0	19	0	0	0	0	0	0	0	0	0	0	0	0	0	0	0	0	0	0	0	0	0	0	16	0	0	0	82	4	9.52381
Hypsibius dujardini	0	0	0	0	15	0	0	0	0	0	0	0	0	14	0	0	0	0	0	0	0	0	0	0	0	0	0	0	0	0	0	0	0	27	0	0	0	0	0	0	0	0	56	3	7.14286
Iamia	0	0	0	0	0	0	0	0	0	0	0	0	0	0	0	0	0	0	28	0	0	0	0	0	0	0	0	0	0	0	0	0	0	0	0	0	0	0	0	0	0	0	28	1	2.38095
Ilumatobacter	0	0	0	0	0	0	0	0	69	0	0	0	13	0	0	0	0	0	0	57	0	17	0	0	0	0	0	0	0	0	0	0	0	0	67	0	16	0	15	0	0	0	254	7	16.6667
IMCC26256	0	0	0	0	0	0	0	0	0	0	0	0	0	0	0	0	0	0	0	0	0	0	0	0	10	0	0	0	0	0	0	0	0	0	0	0	0	0	0	0	0	0	10	1	2.38095
Imperialibacter	0	0	0	0	0	0	0	0	0	0	0	0	0	0	0	0	0	0	0	0	0	5	0	0	0	0	0	0	0	0	0	0	0	0	6	0	0	0	0	0	0	0	11	2	4.7619
Inquilinus limosus	0	0	0	0	0	0	0	0	0	0	0	0	0	0	0	0	0	0	0	0	0	0	23	3	0	9	0	0	0	0	8	0	3	0	0	0	0	0	0	0	0	0	46	5	11.9048
Intrasporangium	0	0	0	0	0	0	0	0	0	0	0	0	0	0	0	0	0	0	0	12	0	0	0	0	0	0	0	0	0	0	0	0	0	0	0	0	0	0	0	0	0	0	12	1	2.38095
IS-44	0	0	0	0	0	0	0	0	0	0	0	0	7	0	0	0	0	0	0	0	0	0	0	0	11	0	0	0	0	0	0	0	0	0	0	0	0	0	0	0	0	0	18	2	4.7619
Isoptericola	0	0	0	0	0	0	0	0	0	0	0	0	0	0	0	0	0	0	0	0	0	0	16	0	0	0	0	0	0	0	0	0	0	0	0	0	0	0	0	0	0	0	16	1	2.38095
Janthinobacterium	0	0	0	0	0	0	0	0	0	0	0	155	0	0	0	0	0	0	0	0	0	0	0	54	0	0	0	0	0	0	0	0	0	0	0	0	0	0	0	0	0	0	209	2	4.7619
Janthinobacterium lividum	0	0	0	0	0	0	0	0	0	0	0	84	0	0	0	0	0	0	18	0	0	0	0	87	0	0	0	0	0	0	0	0	0	0	0	14	0	0	0	0	0	0	203	4	9.52381
Jatrophihabitans	0	0	0	0	37	0	41	0	0	0	0	0	0	0	0	0	0	0	0	57	24	0	0	0	0	0	0	0	0	0	10	0	0	0	0	0	0	0	26	0	0	0	195	6	14.2857
JG30-KF-CM45	0	0	0	0	0	0	0	0	0	0	0	0	15	0	0	0	0	0	0	0	0	0	0	0	0	0	0	0	0	0	0	0	0	0	0	0	0	0	0	0	0	0	15	1	2.38095
Kaistia	0	0	0	0	0	0	0	0	0	0	0	0	0	0	0	0	0	0	0	0	0	0	0	0	0	0	0	0	0	0	0	0	0	276	0	0	0	0	0	0	0	0	276	1	2.38095
Kapabacteriales	0	0	0	0	5	0	0	0	0	0	0	0	0	0	0	0	0	0	0	0	0	14	0	0	0	0	0	0	0	0	0	0	0	0	0	0	0	0	0	0	0	0	19	2	4.7619
KD4-96	0	0	0	0	0	0	0	0	0	0	0	0	0	0	0	0	0	0	0	0	0	0	0	0	17	0	0	0	0	0	0	0	0	0	0	0	0	0	0	0	0	0	17	1	2.38095
Kineococcus	0	4	19	10	11	252	0	0	0	0	33	37	15	0	0	0	0	0	6	0	0	0	35	17	0	0	14	0	0	0	0	0	0	0	0	13	64	12	0	0	271	35	848	17	40.4762
Kineococcus xinjiangensis	0	0	0	0	0	42	0	0	0	0	0	0	0	0	0	0	0	0	0	0	0	0	0	0	0	0	0	0	0	0	0	0	0	0	0	0	0	0	0	0	0	0	42	1	2.38095
Kineosporia	0	0	0	0	24	0	0	0	266	0	0	0	0	36	0	0	0	0	0	0	0	0	0	0	43	0	0	0	0	0	0	0	0	0	0	0	0	0	38	0	0	0	407	5	11.9048
Kitasatospora	0	0	0	0	0	0	0	36	0	0	0	0	0	0	0	0	0	0	0	0	0	0	0	0	0	0	0	0	0	0	0	0	0	0	0	0	0	0	0	0	0	0	36	1	2.38095
Klebsiella	0	0	0	0	0	0	0	0	0	0	0	0	0	0	0	0	95	0	0	0	0	0	0	0	0	0	0	0	0	0	0	0	0	21	0	0	0	0	0	0	0	0	116	2	4.7619
Klenkia	0	0	0	0	0	89	0	0	0	0	18	12	73	0	0	0	0	0	0	0	0	0	41	0	78	0	38	0	0	0	0	0	0	0	0	0	26	0	0	0	51	0	426	9	21.4286
Kocuria	0	0	0	0	0	0	0	0	0	0	0	43	0	0	0	0	0	0	56	0	0	22	0	41	0	0	0	0	0	0	0	0	0	0	0	55	164	46	0	260	0	0	687	8	19.0476
Kofleria flava	0	0	0	0	0	0	0	0	0	0	0	0	0	0	0	0	0	0	0	0	0	0	0	0	0	0	0	0	0	0	0	0	0	17	0	0	0	0	0	0	0	0	17	1	2.38095
Komagataeibacter	0	0	0	0	0	0	0	0	0	0	0	0	0	0	0	0	0	0	0	0	0	0	0	0	0	0	0	0	0	0	0	0	0	24	0	0	0	0	0	0	0	0	24	1	2.38095
Komagataeibacter europaeus	0	0	0	0	0	0	0	0	0	0	0	0	0	0	0	0	0	0	0	0	0	0	0	0	0	0	0	0	0	0	0	0	0	41	0	0	0	0	0	0	0	0	41	1	2.38095
Kosakonia	0	0	0	0	0	0	0	83	0	0	0	0	0	0	0	0	248	11	0	167	0	0	0	0	0	0	0	0	0	0	0	26	0	289	0	0	0	0	15	0	0	0	839	7	16.6667
Krasilnikovia	0	0	0	0	0	0	0	0	0	0	0	0	0	0	0	0	14	0	0	0	0	0	0	0	0	0	0	0	0	0	0	0	0	0	0	0	0	0	0	0	0	0	14	1	2.38095
Kribbella	0	0	0	0	0	0	14	14	0	0	21	0	0	0	0	0	13	0	0	141	93	0	6	13	0	23	0	0	37	33	0	0	7	26	0	0	0	0	24	0	0	0	465	14	33.3333
Ktedonobacter	0	0	0	0	0	0	0	16	0	0	0	0	0	0	0	0	0	0	0	12	10	0	0	0	0	0	18	0	7	0	0	0	0	0	0	0	0	0	0	0	0	0	63	5	11.9048
Labrys	0	0	0	0	22	0	19	0	0	0	0	0	0	0	0	0	10	0	0	14	0	0	0	0	0	0	0	0	17	0	26	0	0	14	0	0	0	0	0	0	0	0	122	7	16.6667
Lachnoclostridium	0	0	0	0	0	0	0	11	0	0	0	0	0	0	0	0	0	0	0	0	0	0	0	0	0	0	0	0	0	0	0	0	0	0	0	0	0	0	0	0	0	0	11	1	2.38095
Lactobacillus	0	0	0	0	0	0	0	0	0	0	0	0	0	0	0	0	0	0	0	0	118	0	0	0	0	0	0	0	0	87	0	0	9	46	0	0	0	0	0	0	0	0	260	4	9.52381
Lactobacillus mali	0	0	0	0	0	0	0	0	0	0	0	0	0	0	0	0	0	0	0	0	11	0	0	0	0	0	0	0	0	52	0	0	0	15	0	0	0	0	0	0	0	0	78	3	7.14286
Lacunisphaera	0	0	0	0	0	0	0	0	54	0	0	0	19	0	0	37	0	0	0	0	40	22	0	0	0	0	0	0	0	0	0	0	10	14	46	0	0	47	0	0	0	0	289	9	21.4286
Latescibacterota	0	0	0	0	0	0	0	0	0	0	0	0	0	0	0	0	0	0	0	0	0	0	0	0	0	0	0	0	0	0	0	0	0	0	7	0	0	0	0	0	0	0	7	1	2.38095
LD29	0	0	0	0	0	43	0	0	0	0	0	0	0	0	0	0	0	0	0	0	0	0	0	0	0	0	0	0	0	0	0	0	0	0	0	0	0	0	0	0	0	0	43	1	2.38095
Lechevalieria	0	0	0	0	83	0	0	0	0	0	0	0	0	0	0	0	0	0	0	0	0	0	0	0	0	0	0	0	0	0	0	0	0	0	0	0	0	0	0	0	0	0	83	1	2.38095
Legionella	0	0	0	0	0	0	0	134	0	18	0	0	0	47	20	0	10	0	0	0	0	0	0	0	0	0	0	0	20	20	0	0	19	23	0	0	0	11	0	0	10	0	332	11	26.1905
Leptolyngbya	0	0	0	0	0	0	0	0	0	0	0	0	0	0	0	0	0	0	0	0	0	0	0	0	0	0	0	0	0	0	0	0	34	0	0	0	0	0	0	0	0	0	34	1	2.38095
Leptolyngbya PCC-6306	0	0	0	0	0	0	0	0	0	0	0	0	0	0	0	0	0	0	0	0	0	0	0	0	0	0	0	0	0	0	0	0	0	0	6	0	0	0	0	0	0	0	6	1	2.38095
Leptospira	0	0	0	0	0	0	0	0	0	0	0	0	0	14	3	0	0	0	0	0	0	0	0	0	0	0	0	0	0	0	0	0	0	0	0	0	0	0	0	0	0	0	17	2	4.7619
Leuconostoc	0	0	0	0	0	0	0	0	0	0	0	0	0	0	0	0	0	0	0	0	0	0	0	0	0	0	0	0	0	229	0	0	0	0	0	0	0	0	16	0	0	0	245	2	4.7619
Leuconostoc mesenteroides	0	0	0	0	0	0	0	0	0	0	0	0	0	0	0	0	0	0	0	0	19	0	0	0	0	0	0	0	0	201	0	0	4	0	0	0	0	0	0	0	0	0	224	3	7.14286
Limnobacter	0	0	0	0	0	0	0	0	0	0	0	0	0	0	0	0	0	0	0	0	0	0	0	0	0	0	0	0	0	0	0	0	0	0	10	0	0	0	0	0	0	0	10	1	2.38095
Limnochordaceae	0	0	0	0	0	0	0	0	0	0	0	0	0	0	0	0	57	0	0	0	0	0	0	0	0	0	0	0	0	0	0	0	0	0	0	0	0	0	23	0	0	0	80	2	4.7619
Litorilinea	0	0	0	0	13	0	0	0	3	0	0	0	0	0	0	0	22	0	0	0	0	0	0	0	0	0	0	0	0	0	0	0	0	21	0	0	0	0	0	0	0	0	59	4	9.52381
Longimicrobiaceae	0	0	0	0	0	0	0	0	0	0	0	0	0	0	0	0	0	0	0	0	11	0	0	0	0	0	0	0	0	0	0	0	26	0	0	0	0	0	0	0	0	0	37	2	4.7619
Longimicrobium	0	0	0	0	0	0	15	9	0	0	0	0	0	0	0	0	0	0	24	0	0	0	39	0	0	0	0	0	0	0	0	0	530	0	0	0	0	0	0	0	0	0	617	5	11.9048
Lonsdalea britannica	0	0	0	0	0	0	0	0	0	0	0	0	0	0	0	0	0	0	0	0	95	0	0	0	0	0	0	0	0	6305	45	392	0	0	0	0	0	0	0	0	0	0	6837	4	9.52381
Luedemannella	0	0	0	0	0	0	0	0	0	0	0	0	0	0	0	0	0	0	0	0	0	0	0	22	10	0	0	0	0	0	0	0	0	0	0	0	0	0	0	0	0	0	32	2	4.7619
Luteibacter	0	0	0	0	0	0	0	0	0	0	0	0	0	0	0	0	0	0	0	0	0	0	0	0	0	0	0	0	0	8	0	20	0	0	0	0	0	0	0	0	0	0	28	2	4.7619
Luteimonas	0	0	0	0	0	0	0	0	0	0	0	0	0	0	0	0	0	0	20	0	0	17	0	9	0	0	0	0	0	0	0	0	0	0	0	0	0	0	0	12	0	11	69	5	11.9048
Luteitalea	0	0	0	0	0	0	0	0	0	0	0	0	0	0	0	0	0	0	19	20	0	0	0	0	0	0	0	0	0	0	0	0	0	0	0	0	0	0	0	0	0	0	39	2	4.7619
Luteolibacter	0	0	0	0	60	0	0	0	21	39	109	86	39	106	75	0	0	0	188	18	98	122	154	95	26	14	14	0	0	9	4	0	5	1536	94	41	69	46	0	11	64	44	3187	28	66.6667
Lutispora	0	0	0	0	0	0	0	0	0	0	0	0	0	0	0	0	0	0	0	15	10	0	0	0	0	0	0	0	0	0	0	0	0	0	0	0	0	0	0	0	0	0	25	2	4.7619
LWQ8	0	0	0	0	0	0	0	0	0	0	0	0	0	0	0	0	0	0	0	0	0	0	0	0	20	0	0	0	0	0	0	0	0	0	0	0	0	0	0	0	0	0	20	1	2.38095
Lysinibacillus	0	0	0	0	0	0	20	222	0	0	33	0	0	32	0	0	168	0	0	145	191	0	0	0	0	0	0	0	0	0	0	0	0	82	0	0	0	0	535	22	29	0	1479	11	26.1905
Lysobacter	0	0	0	0	0	0	0	0	0	10	0	0	0	0	0	0	12	0	36	72	28	0	0	0	0	0	0	0	0	5	0	0	76	13	0	0	0	0	0	0	0	0	252	8	19.0476
Lysobacter fragariae	0	0	0	0	0	0	0	0	0	0	0	0	0	0	0	0	0	0	13	0	0	0	0	0	0	0	0	0	0	0	0	0	0	0	0	0	7	0	0	0	0	0	20	2	4.7619
Lysobacter xinjiangensis	0	0	0	0	0	0	0	0	0	0	0	0	0	0	0	0	0	0	0	0	11	0	0	0	0	0	0	0	0	0	0	0	0	0	0	0	0	0	0	0	0	0	11	1	2.38095
Magnetospirillum	0	0	0	0	0	0	0	0	0	0	0	0	0	0	0	0	0	0	0	7	0	0	0	0	0	0	0	0	0	0	0	0	0	0	0	0	0	0	0	0	0	0	7	1	2.38095
Marinoscillum furvescens	0	0	0	0	0	0	0	0	0	0	0	0	0	9	0	0	0	0	0	6	0	25	0	0	0	0	0	0	0	0	0	0	0	0	14	0	0	17	0	0	0	0	71	5	11.9048
Marmoricola	0	0	0	0	33	46	0	55	68	0	62	0	30	0	0	0	35	0	0	35	43	0	23	0	74	0	0	0	0	0	0	0	86	0	96	0	31	0	33	0	114	0	864	16	38.0952
Massilia	308	2853	4711	181	111	7374	0	34	0	220	117	309	176	0	0	0	13	0	86	25	386	0	0	255	135	0	37	0	24	29	0	25	26	32	0	69	219	374	33	16	301	588	19067	30	71.4286
Massilia dura	0	0	0	0	0	0	0	0	0	0	0	33	0	0	0	0	0	0	0	0	0	0	25	0	0	0	0	0	0	0	0	0	0	0	0	0	0	0	0	0	0	0	58	2	4.7619
Melghirimyces thermohalophilus	0	0	0	0	0	0	0	0	0	0	0	0	0	2	0	0	17	0	0	0	32	0	0	0	0	0	0	0	0	0	0	0	0	0	0	0	0	0	0	0	0	0	51	3	7.14286
Melittangium lichenicola	0	0	0	0	0	0	0	0	0	0	0	0	0	0	0	0	0	0	0	0	0	0	0	0	0	0	0	0	0	0	0	0	0	10	0	0	0	0	0	0	0	0	10	1	2.38095
Mesorhizobium	0	0	0	0	13	0	0	46	0	42	14	0	11	97	24	33	22	0	25	66	73	52	81	27	0	55	119	32	50	221	41	208	69	10	39	0	0	109	16	88	0	32	1715	29	69.0476
Mesorhizobium plurifarium	0	0	0	0	55	0	0	0	0	0	0	0	0	0	0	0	0	0	0	0	0	0	0	0	0	0	0	0	0	0	0	0	0	70	0	0	0	0	29	0	0	0	154	3	7.14286
Methylibium	0	0	0	0	0	0	0	0	0	0	0	0	0	0	0	0	12	0	0	0	0	0	0	0	0	0	0	0	0	0	0	0	0	0	0	0	0	0	0	0	0	0	12	1	2.38095
Methylobacillus	0	0	0	0	6	0	0	0	0	0	0	0	0	0	0	30	0	0	0	0	0	13	0	0	0	0	0	0	0	0	0	0	0	0	0	0	0	46	0	0	0	0	95	4	9.52381
Methylobacterium adhaesivum	0	0	0	0	0	325	0	0	0	0	65	0	0	0	0	0	0	0	114	0	10	0	326	136	0	0	0	0	0	0	0	0	0	0	0	0	0	0	0	0	0	0	976	6	14.2857
Methylobacterium-methylorubrum	0	82	875	875	0	497	0	20	38	0	188	261	191	0	0	0	0	9	19	0	21	0	73	84	107	0	98	0	58	0	0	8	124	14	15	34	212	34	0	0	1722	257	5916	26	61.9048
Methyloligellaceae	0	0	0	0	28	0	0	0	0	0	0	0	0	0	0	0	0	0	0	0	0	0	0	0	0	0	0	0	0	0	0	0	0	0	0	0	0	0	0	0	0	0	28	1	2.38095
Methylophaga	0	0	0	0	0	0	0	0	0	0	0	0	0	0	0	0	0	0	0	0	0	13	0	0	0	0	0	0	0	0	0	0	0	0	0	0	0	0	0	0	0	0	13	1	2.38095
Methylophilus	0	0	0	0	0	0	0	0	0	0	33	0	0	0	0	0	0	0	0	0	0	25	0	0	0	0	0	0	0	0	0	0	0	17	28	0	0	0	0	0	0	0	103	4	9.52381
Methylorosula	0	0	0	0	0	0	0	0	0	0	0	0	0	0	0	0	0	0	0	0	20	0	0	0	0	0	0	0	0	0	0	0	26	0	0	0	0	0	0	0	0	0	46	2	4.7619
Methylotenera	0	0	0	0	0	0	0	0	0	0	0	13	0	0	0	0	0	0	0	0	0	0	0	0	10	0	0	0	0	0	0	0	0	0	0	0	17	0	0	6	0	0	46	4	9.52381
Methylovirgula	0	0	0	0	0	0	0	0	0	0	0	0	0	0	0	0	0	0	0	0	0	0	0	0	0	0	0	0	24	0	0	0	0	0	0	0	0	0	0	0	0	0	24	1	2.38095
Microbacterium	0	0	0	39	0	0	0	0	0	0	0	0	18	0	0	0	0	0	0	0	0	0	0	0	0	0	0	0	0	0	0	0	0	106	32	0	48	0	0	0	42	0	285	6	14.2857
Microbispora	0	0	0	0	0	0	12	38	0	0	0	0	0	0	0	0	0	0	0	0	0	0	0	0	0	0	0	0	0	0	0	0	0	176	0	0	0	0	20	0	0	0	246	4	9.52381
Microcoleus	0	0	0	0	0	0	0	0	0	0	0	0	0	0	0	0	0	0	0	0	0	0	0	0	0	0	0	0	0	0	0	0	128	0	18	0	0	0	0	0	0	0	146	2	4.7619
Micromonospora	0	0	0	0	0	0	0	12	0	0	0	0	0	0	0	0	96	0	0	143	78	0	11	0	0	0	0	0	0	0	0	0	0	184	0	0	0	0	95	0	0	0	619	7	16.6667
Micropepsis	0	0	0	0	14	0	0	0	0	0	0	0	10	0	0	0	0	0	0	9	25	0	0	0	0	0	0	0	0	0	0	0	0	0	0	0	0	0	0	0	0	0	58	4	9.52381
Microvirga	0	0	0	0	0	0	0	41	0	0	0	0	0	0	0	0	120	0	22	307	101	0	0	0	0	11	0	0	0	0	0	0	277	73	0	0	0	0	67	21	0	0	1040	10	23.8095
Microvirga massiliensis	0	0	0	0	0	0	0	0	0	0	0	0	0	0	0	0	27	0	0	0	17	0	0	0	0	0	0	0	0	0	0	0	0	6	0	0	0	0	24	0	0	0	74	4	9.52381
Minicystis	0	0	0	0	0	0	0	28	0	0	0	0	0	0	0	0	0	0	0	0	0	0	0	0	0	0	0	0	0	0	0	0	0	0	0	0	0	0	0	0	0	0	28	1	2.38095
Mizugakiibacter	0	0	0	0	18	0	93	0	0	0	0	0	0	0	0	0	29	0	0	17	0	0	0	0	0	0	0	0	0	0	0	0	0	0	0	0	0	0	8	0	0	0	165	5	11.9048
MM2	0	0	0	0	0	0	0	0	0	11	0	0	0	0	0	0	0	0	14	0	0	0	0	0	0	0	0	0	0	0	0	0	0	0	0	0	0	0	0	0	0	0	25	2	4.7619
MND1	0	0	0	0	0	0	0	0	0	0	0	0	0	0	0	0	0	0	11	0	0	0	0	0	22	0	0	0	0	0	0	0	0	0	0	0	0	0	0	0	0	0	33	2	4.7619
Modestobacter	0	0	0	0	0	0	0	17	0	0	28	45	0	0	0	0	0	0	0	0	12	0	0	0	0	0	0	0	0	0	0	0	0	0	0	0	0	0	0	0	39	0	141	5	11.9048
Mucilaginibacter	0	0	0	0	56	0	0	162	0	0	0	0	0	0	0	106	0	0	0	0	0	0	0	0	0	0	38	0	151	0	0	0	0	15	0	0	0	0	48	0	36	0	612	8	19.0476
Mucilaginibacter fluminis	0	0	0	0	0	0	0	0	0	0	0	0	0	0	0	0	0	0	0	0	0	0	0	0	0	0	0	0	0	0	0	0	0	15	0	0	0	0	0	0	0	0	15	1	2.38095
Mucilaginibacter gossypii	0	0	0	0	0	0	0	0	0	0	0	0	18	0	0	0	0	0	0	0	0	0	0	0	0	0	0	0	0	0	0	0	0	0	0	0	0	0	0	0	0	0	18	1	2.38095
Mucilaginibacter gossypiicola	0	0	0	0	0	0	0	0	0	0	0	0	0	0	0	0	0	0	0	0	0	0	0	0	0	0	0	0	0	0	0	0	0	22	0	0	0	0	0	0	0	0	22	1	2.38095
MWH-CFBk5	0	0	0	0	0	0	0	0	0	0	0	0	0	0	0	0	0	0	0	0	0	0	35	0	0	0	0	0	0	0	0	0	0	0	0	0	0	0	0	0	0	0	35	1	2.38095
Mycobacterium	31	6	17	10	40	0	205	267	24	31	68	25	11	40	25	15	227	0	129	165	115	0	69	131	0	50	40	0	129	95	203	203	14	170	0	32	60	28	232	21	81	32	3041	36	85.7143
Mycobacterium celatum	0	0	0	0	0	0	12	0	0	0	0	0	0	0	0	0	0	0	0	0	0	0	0	0	0	0	0	0	0	0	0	0	0	0	0	0	0	0	12	0	0	0	24	2	4.7619
Mycobacterium cookii	0	0	0	0	0	0	26	0	0	0	0	0	0	0	0	0	0	0	0	0	0	0	0	0	0	0	0	0	0	0	0	0	0	0	0	0	0	0	0	0	0	0	26	1	2.38095
Nakamurella	0	0	0	0	0	15	0	0	0	0	0	0	0	0	0	0	0	0	0	12	0	0	0	0	0	0	0	0	0	0	0	0	0	0	0	0	0	0	0	0	0	0	27	2	4.7619
Nakamurella multipartita	0	0	0	0	0	0	0	0	0	0	0	0	0	0	0	0	0	0	0	0	0	0	0	0	0	0	0	0	0	0	0	0	0	0	20	0	0	0	0	0	0	0	20	1	2.38095
Nannocystis exedens	0	0	0	0	0	0	0	0	0	0	0	0	0	0	0	0	0	0	0	6	0	0	0	0	0	0	0	0	0	0	0	0	0	0	0	0	0	0	0	0	0	0	6	1	2.38095
Neochlamydia	0	0	0	0	0	0	0	24	0	0	0	0	0	0	0	32	34	0	0	24	0	0	0	0	0	0	0	0	0	0	0	0	0	27	0	0	0	0	5	0	0	0	146	6	14.2857
Nesterenkonia sandarakina	0	0	0	0	0	0	0	0	0	86	0	0	0	0	0	0	0	0	0	0	0	0	0	0	0	0	0	0	0	0	0	0	0	0	0	0	0	0	0	0	0	0	86	1	2.38095
Niabella	0	0	0	0	0	0	0	0	0	0	0	0	0	0	0	0	0	0	0	0	0	0	0	0	0	0	0	0	0	0	0	0	0	196	0	0	0	0	0	0	0	0	196	1	2.38095
Niastella	0	0	0	0	172	0	0	36	20	40	52	0	15	174	35	51	26	0	95	75	35	73	0	0	0	102	113	0	36	229	4	506	0	89	21	33	0	105	19	45	80	40	2321	28	66.6667
Niastella gongjuensis	0	0	0	0	0	0	0	0	26	0	0	0	0	0	0	0	0	0	0	0	0	0	0	0	0	0	17	0	0	0	0	0	0	0	0	0	0	0	0	0	0	0	43	2	4.7619
Niastella koreensis	0	0	0	0	0	0	0	0	0	0	0	0	0	0	0	0	0	0	0	0	19	10	0	0	0	0	53	0	0	38	0	0	0	0	0	0	0	0	0	0	0	0	120	4	9.52381
Niastella populi	0	0	0	0	0	0	0	0	0	0	0	0	0	0	0	0	0	0	18	0	0	0	0	0	0	0	0	0	0	0	0	0	0	0	0	15	0	11	0	0	0	0	44	3	7.14286
Nibrella	0	0	0	0	0	0	0	0	0	0	0	0	0	0	0	0	0	0	0	0	0	0	0	0	0	0	0	0	0	0	0	0	13	0	0	0	0	0	0	0	0	0	13	1	2.38095
Nibrella saemangeumensis	0	0	0	0	0	0	0	0	0	0	0	0	0	0	0	0	0	0	0	0	0	0	0	0	0	0	0	0	0	0	0	0	161	0	0	0	0	0	0	0	0	0	161	1	2.38095
Nitrolancea	0	0	0	0	0	0	14	0	0	0	0	0	0	0	0	0	9	0	0	0	30	0	0	0	0	0	0	0	0	0	0	0	0	0	0	0	0	0	24	0	0	0	77	4	9.52381
Nitrosospira	0	0	0	0	0	0	16	15	0	0	0	0	0	0	0	0	21	0	0	24	63	0	0	0	0	0	0	0	0	0	0	0	0	10	0	0	0	17	0	0	0	0	166	7	16.6667
Nitrospira	0	0	0	0	0	0	81	196	0	0	0	0	0	0	0	0	296	0	5	274	233	0	0	0	0	11	0	0	0	0	0	0	29	92	27	0	0	0	188	0	2	0	1434	12	28.5714
Nitrospira moscoviensis	0	0	0	0	0	0	0	0	0	0	0	0	0	0	0	0	0	0	0	0	12	0	0	0	0	0	0	0	0	0	0	0	0	0	0	0	0	0	0	0	0	0	12	1	2.38095
Nocardia	0	0	0	0	0	0	11	0	0	0	7	31	0	0	0	0	0	0	0	0	0	0	0	0	0	0	0	0	6	0	12	0	0	0	0	0	0	0	0	0	0	0	67	5	11.9048
Nocardia nova	0	0	0	0	0	0	0	17	0	0	0	0	0	0	0	0	0	0	0	0	0	0	0	0	0	0	0	201	0	0	0	0	0	0	0	0	0	0	0	0	0	0	218	2	4.7619
Nocardioides	0	7	18	0	59	15	12	23	89	47	156	96	0	0	0	47	80	0	599	363	248	16	102	85	21	0	68	0	23	0	0	0	1140	0	145	17	154	23	33	59	431	91	4267	30	71.4286
Nocardioides albus	0	0	0	0	0	0	0	0	0	0	98	31	0	0	0	0	0	0	61	0	0	0	423	156	0	0	0	0	0	16	0	0	0	0	0	0	0	0	0	233	38	34	1090	9	21.4286
Nocardioides alkalitolerans	0	0	0	35	0	0	0	0	0	0	0	29	0	0	0	0	0	0	0	0	0	0	0	0	0	0	0	0	0	0	0	0	0	0	0	0	15	0	0	0	0	0	79	3	7.14286
Nocardioides dilutus	0	0	0	0	0	0	0	0	0	0	12	26	0	0	0	0	0	0	50	0	0	0	0	0	0	0	0	0	0	0	0	0	0	0	0	15	28	0	0	0	13	0	144	6	14.2857
Nocardioides exalbidus	0	0	0	0	0	0	0	0	12	0	0	0	0	0	0	0	0	0	44	0	0	0	0	0	0	0	0	0	0	0	0	0	0	0	12	0	8	0	0	0	0	0	76	4	9.52381
Nocardioides islandensis	0	0	0	0	0	0	0	0	0	0	0	0	0	0	0	0	0	0	0	16	0	0	0	0	0	0	0	0	0	0	0	0	0	0	0	0	0	0	0	0	0	0	16	1	2.38095
Nocardioides lentus	0	0	0	0	0	0	0	0	17	0	0	0	0	0	0	0	0	0	0	0	0	0	0	0	0	0	11	0	0	0	0	0	0	0	86	0	0	0	0	0	0	0	114	3	7.14286
Nocardioides simplex	0	0	0	0	0	0	0	0	0	0	0	0	0	0	0	0	0	0	0	0	0	0	0	0	0	0	0	0	0	0	0	0	0	22	0	0	0	0	0	0	0	0	22	1	2.38095
Nocardioides tritolerans	0	0	0	0	0	0	0	0	0	0	0	0	0	0	0	0	0	0	0	0	32	0	0	0	0	0	0	0	0	0	0	0	8	0	0	0	0	0	0	0	0	0	40	2	4.7619
Nodosilinea	0	0	0	0	0	0	0	0	0	0	0	0	0	0	0	0	0	0	0	0	0	0	0	0	0	0	0	0	0	0	0	0	1373	0	0	0	0	0	0	0	0	0	1373	1	2.38095
Nonomuraea	0	0	0	0	0	0	13	31	0	28	33	0	0	0	0	0	38	0	75	56	15	0	10	71	0	16	0	0	12	12	0	0	0	0	0	27	5	8	49	37	0	0	536	18	42.8571
Nordella	0	0	0	0	22	0	0	0	41	30	0	0	0	28	7	13	56	0	20	53	10	35	0	0	12	0	0	0	0	0	0	15	0	63	41	0	0	20	0	47	0	66	579	18	42.8571
Nordella oligomobilis	0	0	0	0	0	0	0	8	0	0	13	0	0	16	0	0	27	0	0	0	0	0	0	0	0	0	0	0	0	10	8	0	0	24	0	0	0	0	18	0	0	0	124	8	19.0476
Novibacillus thermophilus	0	0	0	0	0	0	0	8	0	0	0	0	0	0	0	0	74	0	0	0	8	0	0	0	0	0	0	0	0	0	0	0	0	0	0	0	0	0	39	0	0	0	129	4	9.52381
Noviherbaspirillum	0	0	0	0	0	0	0	0	0	0	0	14	0	0	0	0	0	0	0	0	89	0	9	0	0	0	0	0	0	0	0	16	163	0	59	0	20	0	0	0	22	0	392	8	19.0476
Novosphingobium	0	0	0	33	239	81	21	25	83	103	324	454	148	1620	212	735	32	0	517	40	62	167	74	72	291	679	397	0	820	420	126	1819	150	69	184	90	707	259	5	170	321	108	11657	37	88.0952
Nubsella	0	0	0	0	0	0	0	0	0	0	0	0	0	0	0	0	0	0	0	0	0	0	0	0	0	0	0	0	0	0	0	0	0	56	0	0	0	0	0	0	0	0	56	1	2.38095
Obscuribacteraceae	0	0	0	0	17	0	0	0	0	6	0	0	0	0	0	0	0	0	0	0	0	0	0	0	0	0	0	0	0	0	0	0	0	0	0	0	0	0	0	10	0	0	33	3	7.14286
Occallatibacter	0	0	0	0	0	0	179	594	0	0	0	0	0	0	0	0	23	0	0	0	0	0	0	0	0	0	0	0	122	0	0	0	0	0	0	0	0	0	73	0	0	0	991	5	11.9048
Oceanobacillus	0	0	0	0	0	0	11	44	0	0	0	0	0	0	0	0	94	0	0	10	278	0	0	0	0	0	0	0	0	0	0	0	0	29	0	0	0	0	131	0	0	0	597	7	16.6667
Oceanobacillus picturae	0	0	0	0	0	0	0	0	0	0	0	0	0	0	0	0	0	0	0	14	0	0	0	0	0	0	0	0	0	0	0	0	0	0	0	0	0	0	0	0	0	0	14	1	2.38095
Ochrobactrum	0	0	0	0	0	0	0	0	0	0	0	0	0	0	0	0	0	0	0	0	0	0	0	0	0	18	0	0	0	0	29	0	0	43	0	0	0	0	0	0	0	0	90	3	7.14286
Ohtaekwangia	0	0	0	0	132	0	0	0	125	213	364	87	9	682	579	5	41	0	50	92	6	89	39	38	12	239	39	0	0	14	0	0	40	102	372	191	62	449	17	64	67	60	4279	30	71.4286
Ohtaekwangia koreensis	0	0	0	0	0	0	0	0	0	0	0	0	0	0	0	0	0	0	0	0	0	0	0	21	0	0	0	0	0	0	0	0	0	0	0	11	0	0	0	89	0	56	177	4	9.52381
OLB13	0	0	0	0	0	0	0	0	0	0	0	0	0	0	0	0	0	0	0	0	0	0	6	11	0	0	0	0	0	0	0	0	0	0	0	0	0	0	0	0	0	0	17	2	4.7619
OLB14	0	0	0	0	0	0	0	0	0	0	0	0	0	0	0	0	0	0	0	0	0	0	0	0	0	0	0	0	0	0	0	0	0	0	0	0	0	0	0	0	0	0	0	0	0
Oligoflexus	0	0	0	0	0	0	0	0	0	0	0	18	0	0	0	0	0	0	0	10	0	0	0	0	0	0	0	0	0	0	0	0	0	0	0	0	19	0	0	0	10	0	57	4	9.52381
Opitutus	0	0	0	0	12	0	0	0	0	0	13	0	0	0	0	25	0	0	30	69	48	0	25	0	0	0	0	0	0	0	0	0	34	33	0	0	0	0	9	0	0	0	298	10	23.8095
Ornithinibacillus	0	0	0	0	0	0	0	0	0	0	0	0	0	0	0	0	0	0	0	0	0	0	0	0	0	0	0	0	0	0	0	0	0	0	0	0	0	0	19	0	0	0	19	1	2.38095
Oxalophagus	0	0	0	0	0	0	33	0	0	0	0	0	0	0	0	0	0	0	0	0	22	0	0	0	0	0	0	0	0	0	0	0	7	26	0	0	0	0	0	0	0	0	88	4	9.52381
Oxalophagus oxalicus	0	0	0	0	0	0	38	33	0	0	0	0	0	0	0	0	20	0	0	0	0	0	0	0	0	0	0	0	0	0	0	0	0	0	0	0	0	0	0	0	0	0	91	3	7.14286
P3OB-42	0	0	0	0	0	163	0	0	0	0	0	0	0	0	0	0	0	0	0	0	0	0	0	0	0	0	0	0	0	0	0	0	0	0	0	0	0	0	0	0	0	0	163	1	2.38095
Paenarthrobacter	0	0	0	0	0	0	0	0	0	0	0	12	0	0	0	0	0	0	0	0	19	0	0	0	0	0	0	0	0	0	0	0	107	0	0	21	27	0	0	0	0	0	186	5	11.9048
Paenibacillus	0	0	0	0	0	1389	88	203	0	0	0	0	0	0	81	14	184	0	19	74	42	0	0	0	0	100	60	22	0	0	0	0	35	204	0	0	0	0	107	35	10	0	2667	17	40.4762
Paenibacillus aestuarii	0	0	0	0	0	0	0	0	0	0	0	0	0	0	0	0	0	0	0	0	0	0	0	0	0	0	0	0	0	0	0	14	0	0	0	0	0	0	0	0	0	0	14	1	2.38095
Paenibacillus alginolyticus	0	0	0	0	0	0	17	38	0	0	0	0	0	0	0	0	36	0	0	44	36	0	0	0	0	0	0	0	0	0	0	0	15	130	0	0	0	0	31	0	0	0	347	8	19.0476
Paenibacillus alvei	0	0	0	0	0	0	10	0	0	0	0	0	0	0	0	0	0	0	0	0	0	0	0	0	0	0	0	0	0	0	0	0	0	0	0	0	0	0	0	0	0	0	10	1	2.38095
Paenibacillus borealis	0	0	0	0	0	0	0	0	0	0	0	0	0	0	0	0	0	0	0	0	0	0	0	0	0	0	16	0	0	0	0	0	0	0	0	0	0	0	0	0	0	0	16	1	2.38095
Paenibacillus chartarius	0	0	0	0	0	0	0	0	0	0	0	0	0	0	0	0	0	0	0	0	5	0	0	0	0	0	0	0	0	0	0	0	0	0	0	0	0	0	0	0	0	0	5	1	2.38095
Paenibacillus glycanilyticus	0	0	0	0	0	0	0	0	0	0	0	0	0	0	0	0	0	0	0	15	8	0	0	0	0	0	0	0	0	0	0	0	0	0	0	0	0	0	0	0	0	0	23	2	4.7619
Paenibacillus lautus	0	0	0	0	0	0	0	11	0	0	0	0	0	0	0	0	0	0	0	0	0	0	0	0	0	0	0	0	0	0	0	0	0	0	0	0	0	0	0	0	0	0	11	1	2.38095
Paenibacillus pectinilyticus	0	0	0	0	0	0	21	28	0	0	0	0	0	0	0	0	0	0	0	13	0	0	0	0	0	0	0	0	0	0	0	0	0	0	0	0	0	0	0	0	0	0	62	3	7.14286
Paenibacillus rigui	0	0	0	0	0	0	0	0	0	0	0	0	0	0	0	0	0	0	0	0	0	0	0	0	0	0	0	0	0	0	0	0	0	52	0	0	0	0	0	0	0	0	52	1	2.38095
Paenibacillus sacheonensis	0	0	0	0	0	0	16	0	0	0	0	0	0	0	0	0	0	0	0	0	21	0	0	0	0	0	0	0	0	0	0	0	0	13	0	0	0	0	0	0	0	0	50	3	7.14286
Paenibacillus yonginensis	0	0	0	0	0	0	0	15	0	0	0	0	0	0	0	0	0	0	0	0	0	0	0	0	0	0	0	0	0	0	0	0	0	0	0	0	0	0	0	0	0	0	15	1	2.38095
Paeniclostridium	0	0	0	0	0	0	0	0	0	0	0	0	0	0	0	0	0	0	0	45	0	0	0	0	0	0	0	0	0	0	0	0	0	0	0	0	0	0	0	0	0	0	45	1	2.38095
Paeniglutamicibacter	0	0	0	0	0	0	0	0	0	0	0	41	0	0	0	0	0	0	50	0	0	0	93	0	0	0	0	0	0	0	0	0	0	0	0	0	0	26	0	0	0	0	210	4	9.52381
Paenisporosarcina	0	0	0	0	0	0	0	0	0	43	12	0	0	0	0	0	0	0	84	0	0	0	0	0	0	0	0	0	0	0	0	0	0	0	0	21	0	60	0	0	109	0	329	6	14.2857
Pajaroellobacter	0	0	0	0	0	0	16	118	0	0	0	0	0	0	0	0	5	0	0	32	0	0	0	0	0	0	0	0	3	0	0	0	0	12	0	0	0	0	49	0	0	0	235	7	16.6667
Paludibaculum	0	0	0	0	0	0	0	0	0	0	0	0	0	0	0	0	0	0	0	0	0	0	0	0	0	0	0	0	0	0	0	0	0	60	0	0	0	0	0	0	0	0	60	1	2.38095
Panacibacter	0	0	0	0	0	0	0	0	0	0	0	0	0	0	0	0	0	0	0	0	23	0	0	0	0	0	0	0	0	0	0	0	0	0	0	0	0	0	0	0	0	0	23	1	2.38095
Panacibacter ginsenosidivorans	0	0	0	0	0	0	0	0	0	0	0	0	0	0	0	0	0	0	0	10	0	0	0	0	0	0	0	0	0	0	0	0	0	0	0	0	0	0	0	0	0	0	10	1	2.38095
Pantanalinema rosaneae	0	0	0	0	0	0	0	0	12	0	0	0	0	0	0	0	0	0	0	0	0	0	0	0	0	0	0	0	0	0	0	0	0	0	13	0	0	0	0	0	0	0	25	2	4.7619
Parablastomonas	0	0	0	0	0	0	0	0	0	0	0	0	14	20	75	0	0	0	0	0	0	0	0	0	0	0	0	0	0	0	0	0	0	0	0	0	0	0	0	0	0	0	109	3	7.14286
Paraburkholderia caledonica	0	0	0	0	0	0	0	0	0	0	0	0	0	0	0	93	0	0	0	0	0	0	0	0	0	928	271	0	34	0	0	0	0	0	0	0	0	0	0	0	0	0	1326	4	9.52381
Paraburkholderia caribensis	0	0	0	0	0	0	0	0	0	0	0	0	0	0	0	0	0	0	0	0	0	0	0	0	0	0	0	0	22	0	0	0	0	59	0	0	0	0	0	0	0	0	81	2	4.7619
Paraburkholderia diazotrophica	0	0	0	0	0	0	0	0	0	0	0	0	0	0	0	0	0	0	0	0	0	0	0	0	0	0	0	0	87	0	0	0	0	255	0	0	0	0	0	0	0	0	342	2	4.7619
Paraburkholderia graminis	0	0	0	0	0	0	35	52	0	0	0	0	0	0	0	166	23	0	0	0	27	0	0	0	0	0	1186	1338	130	35	0	81	0	0	0	0	0	0	0	0	0	0	3073	10	23.8095
Paraburkholderia hospita	0	0	0	0	0	0	0	0	0	0	0	0	0	0	0	0	0	0	0	0	0	0	0	0	0	0	0	0	0	0	0	0	0	0	0	0	0	0	30	0	0	0	30	1	2.38095
Paraburkholderia kururiensis	0	0	0	0	0	0	0	0	0	0	0	0	0	0	0	0	0	0	0	0	0	0	0	0	0	0	0	0	11	0	0	0	0	0	0	0	0	0	0	0	0	0	11	1	2.38095
Paraburkholderia phenazinium	0	0	0	0	0	0	0	0	0	0	0	0	0	0	0	14	0	0	0	0	0	0	0	0	0	0	0	0	120	0	0	0	0	0	0	0	0	0	0	0	0	0	134	2	4.7619
Paraburkholderia phytofirmans	0	0	0	0	0	0	0	30	0	0	0	0	0	0	0	0	0	0	0	0	0	0	0	0	0	0	0	0	0	0	0	11	0	0	0	0	0	0	0	0	0	0	41	2	4.7619
Paraburkholderia sabiae	0	0	0	0	0	0	0	0	0	0	0	0	0	0	0	141	0	0	0	0	0	0	0	0	0	0	0	0	0	0	0	0	0	0	0	0	0	0	0	0	0	0	141	1	2.38095
Paraburkholderia sartisoli	0	0	0	0	0	0	0	0	0	0	0	0	30	0	0	392	0	0	0	0	0	0	0	0	0	0	0	0	105	0	0	0	0	0	0	0	11	0	39	0	0	0	577	5	11.9048
Paraburkholderia terrae	0	0	0	0	0	0	0	0	0	0	0	0	0	8	0	0	0	0	0	0	0	0	0	0	0	0	0	0	0	0	0	0	0	0	0	0	0	0	28	0	0	0	36	2	4.7619
Paraburkholderia terricola	0	0	0	0	0	0	0	0	0	0	0	0	0	0	0	0	0	0	0	31	0	0	0	0	0	0	0	0	0	61	0	88	0	0	0	0	0	0	0	0	0	0	180	3	7.14286
Paraburkholderia tropica	0	0	0	0	0	0	0	0	0	0	0	0	0	0	0	659	52	0	0	0	0	0	0	0	0	0	14	0	548	0	74	0	0	730	0	0	0	0	0	0	0	0	2077	6	14.2857
Paraclostridium	0	0	0	0	0	0	0	20	0	0	0	0	0	0	0	0	0	0	0	0	0	0	0	0	0	0	0	0	0	0	0	0	0	0	0	0	0	0	0	0	0	0	20	1	2.38095
Paracoccus	0	8	0	14	44	0	0	0	129	22	0	45	92	0	0	0	0	0	0	0	0	0	14	0	0	0	20	0	0	12	0	0	38	0	311	0	75	15	0	0	0	0	839	14	33.3333
Parafilimonas	0	0	0	0	16	0	0	13	0	0	0	0	0	0	0	0	0	0	0	46	0	0	0	0	0	0	0	0	0	0	0	0	0	0	0	0	0	0	0	0	0	0	75	3	7.14286
Parahymenobacter deserti	0	0	0	0	0	0	0	0	0	0	0	0	0	0	0	0	0	0	0	0	0	0	0	0	0	0	0	0	0	0	0	0	56	0	0	0	0	0	0	0	0	0	56	1	2.38095
Parahymenobacter ocellatus	0	0	0	0	0	0	0	0	0	0	0	0	0	0	0	0	0	0	0	0	35	0	0	0	0	0	0	0	0	0	0	0	59	0	0	0	0	0	0	0	0	0	94	2	4.7619
Pararheinheimera soli	0	0	11	0	0	0	0	0	0	0	0	0	0	0	0	0	0	0	0	0	0	0	0	0	0	0	0	0	0	0	0	0	0	0	0	0	0	0	0	0	0	0	11	1	2.38095
Parasegetibacter	0	0	0	0	0	0	0	0	0	0	0	0	0	0	0	0	0	0	0	0	0	0	0	0	0	0	0	0	0	0	0	0	11	0	0	0	0	0	0	0	0	0	11	1	2.38095
Parasegetibacter luojiensis	0	0	0	0	0	0	0	0	0	0	0	0	0	0	0	0	0	0	0	0	0	0	0	0	0	0	0	0	0	0	0	0	15	0	0	0	0	0	0	0	0	0	15	1	2.38095
Parcubacteria	0	0	0	0	12	0	0	0	0	0	0	0	0	0	0	0	0	0	0	0	0	0	0	0	0	0	0	0	0	0	0	0	0	0	6	0	0	0	0	0	0	0	18	2	4.7619
Parviterribacter	0	0	0	0	0	0	0	0	0	0	0	0	0	0	0	0	0	0	0	28	0	0	0	0	0	0	0	0	0	0	0	0	0	0	0	0	0	0	0	0	0	0	28	1	2.38095
Patulibacter americanus	0	0	0	0	0	0	0	0	0	0	0	0	0	0	0	0	0	0	0	0	0	0	0	0	0	0	0	0	0	0	0	0	0	0	0	0	0	0	0	0	22	0	22	1	2.38095
Patulibacter minatonensis	0	0	0	21	0	0	0	0	0	0	0	0	0	0	0	0	0	0	0	0	0	0	0	0	0	0	0	0	0	0	0	0	0	0	0	0	0	0	0	0	14	0	35	2	4.7619
Paucisalibacillus	0	0	0	0	0	0	0	32	0	0	12	0	0	0	0	0	28	0	0	19	46	0	0	0	0	0	0	0	0	0	0	0	0	14	0	0	0	0	10	0	0	0	161	7	16.6667
Pectobacterium	0	14	0	0	0	0	0	0	0	0	0	0	0	0	0	0	0	0	0	0	0	0	0	0	0	0	0	0	0	0	0	0	0	0	0	0	0	0	0	0	0	0	14	1	2.38095
Pedobacter	0	30	29	0	0	15	0	0	17	22	357	886	80	0	0	0	0	0	41	10	40	0	36	32	248	0	0	0	0	0	0	0	29	61	0	0	196	47	23	23	2644	91	4957	22	52.381
Pedobacter agri	0	0	0	299	0	0	0	0	0	0	0	32	24	0	0	0	0	0	0	0	0	0	0	0	84	0	0	0	0	0	0	0	0	0	0	0	0	0	0	0	86	0	525	5	11.9048
Pedobacter glucosidilyticus	0	0	0	0	0	0	0	0	0	0	0	0	0	0	0	0	0	0	0	0	0	0	0	0	0	0	0	0	0	0	0	0	20	0	0	0	0	0	0	0	0	0	20	1	2.38095
Pedomicrobium	0	0	0	0	139	0	0	0	306	36	16	36	22	54	0	0	34	0	22	0	0	56	0	9	61	12	0	0	0	0	0	18	0	82	171	22	14	0	0	39	0	0	1149	19	45.2381
Pedosphaera	0	0	0	0	0	0	10	0	0	0	0	0	0	0	0	0	0	0	0	0	0	0	0	0	0	0	0	0	0	0	0	0	0	0	0	0	0	0	28	0	0	0	38	2	4.7619
Pedosphaeraceae	0	0	0	0	22	0	0	0	9	0	0	0	0	0	0	0	0	0	0	0	0	0	0	0	0	0	0	0	0	0	0	0	0	0	7	0	0	0	0	10	0	0	48	4	9.52381
Pelagibius	0	0	0	0	0	0	0	0	0	0	0	0	0	0	0	0	0	0	0	0	0	0	17	0	0	0	0	0	0	0	0	0	0	0	0	0	0	0	0	0	0	0	17	1	2.38095
Pelosinus	0	0	0	0	0	0	0	13	0	0	0	0	0	0	0	0	0	0	0	46	11	0	0	0	0	0	0	0	0	0	0	0	0	13	0	0	0	0	5	0	0	0	88	5	11.9048
Peredibacter	0	0	0	0	0	0	0	0	0	12	0	0	0	0	0	0	0	0	0	15	19	0	0	0	0	0	0	0	0	0	0	0	11	0	0	0	0	0	0	0	28	0	85	5	11.9048
Permianibacter	0	0	0	0	0	0	0	0	0	0	0	0	0	0	0	0	0	0	0	0	0	0	0	0	0	0	0	0	0	0	0	0	0	0	57	0	0	0	0	0	0	0	57	1	2.38095
Phaeospirillum	0	0	0	0	0	0	0	0	0	0	0	0	0	12	0	0	0	0	0	0	0	37	0	0	0	0	0	0	0	0	0	0	0	0	20	0	0	0	0	0	0	0	69	3	7.14286
Phaselicystis	0	0	0	0	0	0	0	0	14	0	0	0	0	38	0	0	16	0	11	0	0	0	0	0	0	0	0	0	0	0	0	0	0	0	6	0	0	11	17	0	0	0	113	7	16.6667
Phenylobacterium	0	0	0	0	24	0	0	14	0	15	0	8	0	51	0	65	66	0	74	30	32	0	0	0	0	0	112	0	106	14	0	15	35	138	0	49	39	52	16	0	0	11	966	21	50
Phormidesmis	0	0	0	0	0	0	0	0	0	0	0	0	0	0	0	0	0	0	0	0	9	0	0	0	0	0	0	0	0	0	0	0	77	0	0	0	0	0	0	0	0	0	86	2	4.7619
Phycicoccus	0	0	0	0	0	0	0	0	0	0	0	0	0	0	0	0	0	0	0	16	90	0	0	0	0	0	0	0	0	0	0	0	25	9	0	0	0	0	0	0	0	0	140	4	9.52381
Phycisphaera	0	0	0	0	0	0	0	0	0	0	0	0	0	0	0	0	0	0	0	0	0	0	0	0	0	0	0	0	0	0	0	0	0	89	0	0	0	0	0	0	0	0	89	1	2.38095
Phyllobacterium	0	0	0	0	0	0	0	0	0	0	60	0	0	0	0	0	0	0	44	0	0	0	0	0	0	0	0	0	0	0	0	0	0	0	0	0	0	0	0	42	23	0	169	4	9.52381
Pigmentiphaga	0	0	0	0	0	0	0	0	0	0	0	0	0	0	0	0	0	0	0	0	0	0	0	0	42	0	0	0	0	0	0	0	0	0	0	0	0	4	0	0	60	0	106	3	7.14286
Pir4 lineage	0	0	0	0	0	0	0	0	0	100	33	68	68	0	0	0	0	0	133	0	0	0	177	47	166	0	0	0	0	0	0	0	0	0	0	72	102	129	0	173	58	178	1504	14	33.3333
Pirellula	0	0	0	0	50	0	9	65	28	0	0	0	16	0	0	0	389	0	0	296	166	47	0	0	27	0	2	0	0	0	0	0	73	667	144	0	0	22	93	0	0	0	2094	16	38.0952
Piscinibacter	0	0	0	0	19	0	0	0	40	28	0	0	0	10	0	0	0	0	0	0	0	36	0	0	0	0	0	0	0	0	0	0	0	0	99	0	29	32	0	0	0	0	293	8	19.0476
Pla1 lineage	0	0	0	0	0	0	0	0	4	0	0	0	0	0	0	0	0	0	0	0	0	0	0	0	0	0	0	0	0	0	0	0	0	0	0	0	0	0	0	0	0	0	4	1	2.38095
Pla4 lineage	0	0	0	0	0	0	0	0	3	0	0	0	0	0	0	0	0	0	0	0	0	0	0	0	0	0	0	0	0	0	0	0	0	0	0	0	0	0	0	0	0	0	3	1	2.38095
Planctomicrobium	0	0	0	0	0	0	0	0	42	10	0	0	0	0	0	118	0	0	0	0	0	45	0	0	11	0	0	0	0	0	0	0	0	0	96	7	18	0	0	0	0	0	347	8	19.0476
Planctomyces	0	0	0	0	0	0	0	0	0	27	18	0	0	0	0	0	0	0	4	0	0	0	0	0	0	0	0	0	0	0	0	0	0	587	0	0	0	6	0	0	4	0	646	6	14.2857
Planctomycetales bacterium	0	0	0	0	0	0	0	31	0	0	0	0	0	0	0	0	28	0	0	27	0	0	0	0	0	0	0	0	0	0	0	0	0	0	0	0	0	0	0	0	0	0	86	3	7.14286
Planctopirus	0	0	0	0	0	0	0	0	0	0	0	0	0	0	0	0	6	0	0	0	11	9	0	0	0	0	0	0	0	0	0	0	0	0	16	0	0	15	0	12	0	0	69	6	14.2857
Planifilum composti	0	0	0	0	0	0	0	0	0	0	0	0	0	0	0	0	36	0	0	0	0	0	0	0	0	0	0	0	0	0	0	0	0	0	0	0	0	0	32	0	0	0	68	2	4.7619
Planococcus	0	0	0	0	0	0	0	0	0	0	0	0	0	0	0	0	0	0	0	0	0	0	0	0	0	0	0	0	0	0	0	0	0	0	0	0	133	0	0	55	0	0	188	2	4.7619
Planomicrobium	0	0	0	0	0	0	15	0	0	0	0	0	0	0	0	0	0	0	0	0	35	0	0	12	0	0	0	0	0	0	0	0	0	0	0	0	0	0	0	0	0	0	62	3	7.14286
Planomicrobium glaciei	0	0	0	0	0	0	0	0	0	0	19	20	0	0	0	0	0	0	0	0	0	0	0	0	0	0	0	0	0	0	0	0	0	0	0	0	23	0	0	0	0	0	62	3	7.14286
Polaromonas	0	0	0	0	0	0	0	0	0	0	0	0	0	31	12	0	0	0	103	0	0	13	0	0	0	0	0	0	0	0	0	0	0	0	0	0	0	0	0	0	0	0	159	4	9.52381
Polyangium	0	0	0	0	0	0	0	12	0	0	0	0	0	0	0	0	9	0	0	0	0	0	0	0	0	0	0	0	0	0	0	0	0	14	0	0	0	0	0	0	0	0	35	3	7.14286
Polycyclovorans	0	0	0	0	0	0	0	0	0	0	0	0	0	0	0	0	18	0	0	0	11	0	0	0	0	0	0	0	0	0	0	0	15	22	0	0	0	0	0	0	0	0	66	4	9.52381
Pontibacter	0	0	0	0	0	0	0	3	0	0	0	0	0	0	0	0	12	0	11	21	435	0	0	0	0	0	0	0	0	0	0	0	131	0	0	0	0	0	0	0	0	0	613	6	14.2857
Pontibacter populi	0	0	0	0	0	0	0	0	0	0	0	0	0	0	0	0	0	0	0	0	36	0	0	0	0	0	0	0	0	0	0	0	12	0	0	0	0	0	0	0	0	0	48	2	4.7619
Porphyrobacter	0	0	0	0	0	0	0	0	0	0	0	0	0	0	0	0	0	0	0	47	0	0	0	0	0	0	0	0	0	0	0	0	0	0	0	0	0	0	0	0	0	0	47	1	2.38095
Porphyrobacter mercurialis	0	0	12	23	17	0	0	0	14	0	12	47	24	0	0	0	0	0	0	0	0	0	25	0	0	0	39	0	0	0	0	0	0	0	28	0	120	10	0	0	80	0	451	13	30.9524
Promicromonospora	0	0	0	0	0	0	0	0	0	22	153	12	0	0	0	0	0	0	230	0	0	0	106	28	0	0	0	0	0	0	0	0	0	0	0	25	27	0	0	67	25	42	737	11	26.1905
Prosthecobacter	0	0	0	0	17	0	0	0	0	0	0	0	0	15	0	0	0	0	0	0	0	0	0	0	91	0	0	0	0	0	0	0	0	358	0	0	0	0	0	0	0	0	481	4	9.52381
Prosthecomicrobium	0	0	0	0	0	0	0	0	0	0	0	0	0	0	0	0	0	0	0	0	0	0	0	0	0	0	0	0	0	0	0	0	12	0	0	0	0	0	0	0	0	0	12	1	2.38095
Pseudaeromonas pectinilytica	0	0	0	0	0	0	0	0	0	0	0	66	0	0	0	0	0	0	0	0	0	0	0	0	0	0	0	0	0	0	0	0	0	0	0	0	0	0	0	0	0	0	66	1	2.38095
Pseudarcobacter	0	0	0	0	16	0	0	0	0	0	0	110	0	0	0	0	0	0	0	0	0	0	0	0	0	0	0	0	0	0	0	0	0	0	0	0	0	0	0	0	0	0	126	2	4.7619
Pseudarthrobacter	0	0	0	0	0	0	0	0	0	0	0	0	0	0	0	0	0	0	0	0	481	0	0	0	0	0	39	0	0	0	0	17	0	0	0	0	0	0	0	0	0	0	537	3	7.14286
Pseudoflavitalea	0	0	0	0	0	0	0	0	0	0	34	0	0	0	0	0	0	0	0	0	0	10	0	0	0	0	0	0	0	0	0	0	0	525	0	0	0	0	0	0	0	0	569	3	7.14286
Pseudogymnoascus pannorum	0	0	0	0	0	10	0	0	0	0	0	0	0	0	0	0	0	0	0	0	0	0	0	0	0	0	0	0	0	0	0	0	0	0	0	0	0	0	0	0	0	0	10	1	2.38095
Pseudokineococcus	0	0	0	0	0	0	0	0	35	59	19	0	0	0	0	0	0	0	12	0	0	0	9	0	0	0	16	0	0	0	0	0	0	0	26	0	19	72	0	0	93	0	360	10	23.8095
Pseudolabrys	0	0	0	0	148	0	80	111	33	0	0	15	25	331	239	69	373	0	0	88	58	0	0	0	0	0	138	0	47	15	0	64	17	9	17	13	26	36	97	0	0	0	2049	23	54.7619
Pseudomonas alcaligenes	0	0	0	0	0	0	0	0	0	0	0	0	29	0	0	0	0	0	0	0	0	0	0	0	0	0	0	0	0	0	0	0	0	0	136	0	0	0	0	0	0	0	165	2	4.7619
Pseudomonas cichorii	0	0	0	0	14	0	0	0	0	0	0	0	0	0	0	0	0	0	0	0	0	0	0	0	0	0	0	0	0	0	0	0	0	0	0	0	0	0	0	0	0	0	14	1	2.38095
Pseudomonas fragi	0	0	0	0	0	0	0	0	0	0	7	140	0	0	0	0	0	0	0	0	0	0	542	1302	0	0	0	0	0	0	0	0	0	0	0	178	0	0	0	0	0	0	2169	5	11.9048
Pseudomonas frederiksbergensis	0	0	0	0	0	0	0	0	0	4	1132	0	0	0	0	0	0	0	17	0	0	0	0	0	0	0	0	0	0	0	0	0	0	0	0	146	40	0	0	0	126	0	1465	6	14.2857
Pseudomonas lutea	0	46	27	0	0	85	0	0	0	0	0	15	0	0	0	0	0	0	0	0	0	0	11	229	0	0	0	0	0	0	0	0	0	0	0	25	22	0	0	33	0	0	493	9	21.4286
Pseudomonas psychrotolerans	0	0	61	0	805	0	0	0	44	0	0	0	0	0	0	0	0	0	0	66	0	0	0	0	0	0	0	0	272	0	0	0	0	0	501	0	28	68	0	0	0	0	1845	8	19.0476
Pseudomonas rhizosphaerae	0	60	515	133	0	4087	0	0	0	344	36	0	888	0	0	12	0	0	48	0	0	0	0	0	62	0	0	0	0	0	13	0	0	0	0	542	0	12	0	59	0	37	6848	15	35.7143
Pseudomonas tolaasii	0	0	0	0	0	71	0	0	0	0	0	0	622	0	0	0	0	0	0	0	0	0	0	0	0	0	0	0	0	0	0	0	0	0	0	36	0	0	0	0	0	0	729	3	7.14286
Pseudonocardia	0	0	0	0	0	0	13	41	0	212	69	62	0	0	0	0	84	0	234	82	12	0	121	94	0	0	0	0	25	30	0	64	0	28	0	545	201	156	32	520	41	409	3075	22	52.381
Pseudorhodoferax	0	0	0	0	0	0	0	0	0	0	0	0	0	0	0	0	0	0	0	0	0	23	0	0	0	0	0	0	0	0	0	0	0	178	15	0	0	0	0	0	0	0	216	3	7.14286
Pseudorhodoplanes	0	0	0	0	14	0	0	0	29	0	0	0	0	0	0	0	0	0	0	0	0	15	0	0	0	0	0	0	0	0	0	0	0	49	24	0	0	44	0	39	0	0	214	7	16.6667
Pseudoxanthomonas	0	0	0	0	0	0	0	0	0	0	29	0	0	0	0	0	0	0	97	0	0	0	0	0	0	0	0	0	0	0	0	0	0	85	0	0	21	0	0	8	17	0	257	6	14.2857
Pseudoxanthomonas helianthi	0	0	0	0	0	0	0	0	0	0	0	0	0	0	0	0	0	0	0	0	0	0	0	0	0	0	0	0	0	0	0	0	0	108	0	0	0	0	0	0	0	0	108	1	2.38095
Pseudoxanthomonas mexicana	0	0	0	0	0	0	0	0	0	0	0	0	0	0	0	0	0	0	50	0	0	14	0	0	0	0	0	0	0	0	0	0	0	0	0	10	36	0	0	0	0	0	110	4	9.52381
Psychrobacillus	0	0	0	0	0	0	61	32	0	0	0	0	10	0	0	0	23	0	0	72	46	0	0	0	0	0	0	0	0	0	0	0	0	0	0	0	0	37	20	0	0	0	301	8	19.0476
Psychroglaciecola	0	0	0	0	0	0	0	0	0	0	0	0	0	0	0	0	23	0	0	0	0	0	0	0	10	0	0	0	0	0	0	0	10	0	0	0	0	0	0	0	0	0	43	3	7.14286
Puia	0	0	0	0	53	0	0	147	0	0	0	0	16	0	0	0	19	0	0	8	17	0	0	0	0	0	0	0	0	0	0	0	0	0	0	0	0	0	72	0	0	0	332	7	16.6667
Pullulanibacillus	0	0	0	0	0	0	352	66	0	0	0	0	0	0	0	0	39	0	0	7	0	0	0	0	0	0	0	0	0	0	0	0	0	13	0	0	0	0	0	0	0	0	477	5	11.9048
Qipengyuania	0	0	0	0	0	0	0	0	0	0	0	0	0	0	0	0	0	0	0	0	0	0	0	0	0	0	0	0	0	0	0	0	178	0	16	0	0	0	0	0	0	0	194	2	4.7619
Quadrisphaera	0	0	0	0	0	0	0	0	26	0	0	0	0	0	0	0	0	0	0	0	0	0	0	0	0	0	0	0	0	0	0	0	0	0	0	0	0	0	0	0	0	0	26	1	2.38095
Rahnella aquatilis	0	0	0	0	0	0	0	0	0	0	299	0	0	0	0	0	0	0	0	0	0	0	0	0	0	0	0	0	0	0	0	0	0	0	0	103	0	0	0	0	0	0	402	2	4.7619
Rahnella1	0	0	0	0	0	0	0	0	0	0	1809	35	0	0	0	0	0	0	0	0	0	0	0	0	0	0	0	0	0	0	0	0	0	0	0	466	45	0	0	0	93	0	2448	5	11.9048
Ramlibacter	0	0	0	0	0	0	0	0	0	0	0	0	0	0	0	0	31	0	0	90	91	0	0	0	0	0	0	0	0	0	0	0	111	48	0	0	0	0	45	0	0	0	416	6	14.2857
Rathayibacter	0	0	50	0	0	57	0	0	0	0	59	84	38	0	0	0	0	0	12	0	0	0	59	48	44	0	24	0	0	0	0	0	0	0	0	12	66	17	0	0	54	132	756	15	35.7143
Rathayibacter caricis	0	44	116	24	0	0	0	0	0	0	0	0	0	0	0	0	0	0	0	0	0	0	0	0	0	0	0	0	0	0	0	0	0	0	0	0	0	0	0	0	0	0	184	3	7.14286
Reyranella	0	0	0	0	21	0	15	29	0	33	12	24	13	22	10	20	31	0	0	97	14	0	9	14	18	0	14	12	0	81	0	0	7	72	0	6	9	19	83	92	0	84	861	27	64.2857
Rhacophorus dennysi	0	0	0	0	0	0	0	0	0	0	0	38	0	0	0	0	0	0	0	0	0	0	0	0	0	0	0	0	0	0	0	0	0	0	0	0	0	0	0	0	0	0	38	1	2.38095
Rhizobacter	0	0	0	0	0	0	0	0	72	30	19	0	0	0	0	0	0	0	11	0	0	0	0	0	0	0	0	0	0	0	0	0	0	0	32	0	0	91	0	0	0	0	255	6	14.2857
Rhizocola	0	0	0	0	0	0	0	0	0	0	0	0	0	0	0	0	12	0	0	5	10	0	0	0	0	0	0	0	0	0	0	0	0	0	0	0	0	0	0	0	0	0	27	3	7.14286
Rhodanobacter	0	0	0	0	97	0	4	26	0	0	0	0	22	0	0	26	99	0	0	13	0	0	0	0	0	0	58	0	528	0	0	0	0	0	0	0	15	0	177	0	0	0	1065	11	26.1905
Rhodobacter	0	0	0	0	16	0	0	0	0	0	0	0	0	0	0	31	0	0	0	0	0	20	0	0	0	0	0	0	24	0	0	0	0	0	30	0	20	0	0	0	0	0	141	6	14.2857
Rhodobium	0	0	0	0	0	0	0	0	0	0	0	0	0	0	0	52	0	0	0	0	0	52	0	0	0	0	78	0	111	0	0	0	0	0	11	0	0	0	0	0	0	0	304	5	11.9048
Rhodoblastus	0	0	0	0	0	0	0	22	0	0	0	0	0	0	0	0	0	0	0	0	0	0	0	0	0	0	0	0	0	0	0	0	0	0	0	0	0	0	0	0	0	0	22	1	2.38095
Rhodococcus	0	3	105	262	8	0	0	0	0	11	0	28	30	26	20	0	0	0	24	18	0	0	0	0	0	0	16	0	0	0	19	0	0	0	152	12	46	20	18	0	43	0	861	19	45.2381
Rhodococcus corynebacterioides	0	0	5	17	0	0	0	0	0	0	0	7	21	0	0	0	0	0	0	0	0	0	0	0	9	0	0	0	0	0	0	0	0	0	0	0	0	0	0	0	13	0	72	6	14.2857
Rhodococcus globerulus	0	0	0	0	0	0	0	0	0	0	0	0	0	0	0	0	0	0	0	6	0	0	0	0	0	0	0	0	0	0	0	0	0	0	0	0	0	0	0	0	0	0	6	1	2.38095
Rhodocytophaga	0	0	0	0	0	0	0	0	0	0	0	0	0	0	0	0	0	0	0	0	0	0	0	0	0	0	0	0	0	0	0	0	1448	0	0	0	0	0	0	0	0	0	1448	1	2.38095
Rhodoferax	0	0	0	0	0	0	0	0	0	0	0	0	0	0	0	0	0	0	0	0	0	0	0	0	12	0	0	0	0	0	0	0	0	0	23	0	0	0	0	0	0	0	35	2	4.7619
Rhodomicrobium	0	0	0	0	86	0	0	0	99	298	24	22	0	130	20	0	8	0	282	0	0	0	162	60	48	34	0	0	0	0	0	0	0	19	150	43	0	148	48	255	38	128	2102	21	50
Rhodopila	0	0	0	0	0	0	0	0	0	0	0	0	0	0	0	0	0	0	0	0	0	0	0	0	0	0	0	0	0	0	0	0	0	0	0	0	0	0	14	0	0	0	14	1	2.38095
Rhodopirellula	0	0	0	0	24	0	0	0	0	24	0	8	0	0	3	0	0	0	8	10	0	16	68	29	0	0	0	0	0	0	0	0	0	0	10	0	0	0	0	32	12	46	290	13	30.9524
Rhodoplanes	0	0	0	0	0	0	10	0	18	0	0	0	0	0	0	0	52	0	0	65	39	0	0	0	0	0	0	0	0	0	0	0	17	14	26	0	0	0	21	0	0	0	262	9	21.4286
Rhodopseudomonas	0	0	0	0	14	0	0	0	0	0	0	0	0	0	0	0	0	0	0	0	0	0	0	0	0	0	0	0	10	0	0	0	0	0	0	0	0	0	0	0	0	0	24	2	4.7619
Rhodovastum	0	0	0	0	0	0	0	0	0	0	0	0	0	0	0	0	0	0	0	0	0	0	0	0	0	0	0	0	20	0	0	0	0	0	0	0	0	0	0	0	0	0	20	1	2.38095
Romboutsia	0	0	0	0	0	0	0	20	0	0	0	0	0	0	0	0	37	0	0	104	61	0	0	0	0	0	0	0	0	0	0	0	0	6	0	0	0	0	31	0	8	0	267	7	16.6667
Roseateles	0	0	0	0	0	0	0	0	0	0	0	0	0	0	0	0	0	0	0	0	0	0	0	0	0	0	0	0	0	0	0	48	0	0	0	0	0	0	0	0	0	0	48	1	2.38095
Roseiarcus	0	0	0	0	21	0	0	123	0	0	0	0	0	0	0	0	0	0	0	0	0	0	0	0	0	0	0	0	18	0	0	0	0	0	0	0	0	0	19	0	0	0	181	4	9.52381
Roseimicrobium	0	0	0	0	0	0	0	6	0	37	0	17	0	149	0	0	0	0	0	17	23	0	0	0	0	0	0	0	0	0	0	0	4	25	34	0	0	13	0	10	0	0	335	11	26.1905
Roseimicrobium gellanilyticum	0	0	0	0	17	0	0	0	0	0	0	0	0	0	0	7	0	0	0	0	0	0	0	0	0	32	0	0	0	0	0	0	0	14	29	0	0	0	0	0	0	0	99	5	11.9048
Roseisolibacter	0	0	0	0	0	0	147	0	0	0	0	0	0	0	0	0	0	0	0	0	19	0	0	0	0	0	0	0	0	0	0	0	0	0	0	0	0	0	0	0	0	0	166	2	4.7619
Roseisolibacter agri	0	0	0	0	0	0	0	0	0	0	0	0	0	0	0	0	0	0	0	0	0	0	0	0	0	0	0	0	0	0	0	0	56	0	0	0	0	0	0	0	0	0	56	1	2.38095
Roseococcus	0	0	0	0	0	0	0	0	0	0	16	0	0	0	0	0	0	0	0	0	0	0	0	0	0	0	0	0	0	0	0	0	0	0	0	0	0	0	0	0	0	0	16	1	2.38095
Roseomonas	0	0	29	0	0	37	0	0	6	0	34	38	0	0	0	0	0	0	0	27	6	0	0	8	25	0	24	0	0	0	0	4	0	58	10	5	35	0	0	0	60	0	406	16	38.0952
Roseomonas frigidaquae	0	0	0	0	0	0	0	0	0	0	0	0	0	0	0	0	0	0	0	0	0	0	0	0	0	0	0	0	0	0	0	0	61	0	0	0	0	0	0	0	0	0	61	1	2.38095
Rubellimicrobium	0	0	0	0	0	0	9	0	0	0	0	0	0	0	0	0	0	0	0	0	53	0	0	0	14	0	0	0	0	0	0	10	1710	0	0	0	0	0	0	0	0	0	1796	5	11.9048
Rubritepida	0	0	0	0	0	0	0	0	0	0	0	0	0	0	0	0	0	0	0	0	0	0	0	0	0	0	0	0	0	0	0	0	24	0	0	0	0	0	0	0	0	0	24	1	2.38095
Rubrobacter	0	0	0	0	0	0	0	0	0	0	0	0	0	0	0	0	0	0	0	428	0	0	0	0	0	0	0	0	0	0	0	0	0	0	0	0	0	0	0	0	0	0	428	1	2.38095
Rufibacter	0	0	0	0	0	0	0	0	0	0	0	0	0	0	0	0	0	0	0	0	0	0	0	0	0	0	0	0	0	0	0	0	41	0	0	0	0	0	0	0	0	0	41	1	2.38095
Rugosimonospora	0	0	0	0	0	0	0	0	0	0	0	0	0	0	0	0	0	0	0	0	0	0	0	0	0	0	0	0	0	0	0	0	0	0	0	0	0	0	19	0	0	0	19	1	2.38095
Ruminiclostridium	0	0	0	0	0	0	0	0	0	0	0	0	0	0	0	0	0	0	0	0	31	0	0	0	0	0	0	0	0	0	0	0	0	0	0	0	0	0	0	0	0	0	31	1	2.38095
Rummeliibacillus stabekisii	0	0	0	0	0	0	0	11	0	0	0	0	0	0	0	0	0	0	0	0	0	0	0	0	0	0	0	0	0	0	0	0	0	15	0	0	0	0	0	0	0	0	26	2	4.7619
Saccharimonadales	0	0	0	0	89	0	0	0	30	40	23	0	0	0	0	0	0	0	189	0	0	8	0	0	0	0	0	0	0	0	0	0	0	0	3	13	0	15	0	160	61	66	697	12	28.5714
Saccharopolyspora	0	0	0	0	0	0	8	26	0	0	0	0	0	0	0	0	0	0	0	0	0	0	0	0	0	0	0	0	0	0	0	34	0	0	0	0	0	0	0	0	0	0	68	3	7.14286
Salinispira	0	0	0	0	0	0	0	0	0	0	0	0	0	0	0	31	0	0	0	0	0	0	0	0	0	0	0	0	0	0	0	0	0	0	0	0	0	12	0	0	0	0	43	2	4.7619
Sandaracinus	0	0	0	0	0	0	0	0	0	0	0	0	0	0	0	0	0	0	0	17	0	0	0	0	0	0	0	0	0	0	0	0	0	10	0	0	0	0	0	0	0	0	27	2	4.7619
Sanguibacter	0	10	0	79	0	20	0	0	0	25	0	101	14	0	0	0	0	0	0	0	0	0	0	0	0	0	0	0	0	0	0	0	0	0	0	17	54	19	0	10	103	0	452	11	26.1905
Sanguibacter inulinus	0	0	37	0	0	0	0	0	0	0	0	0	0	0	0	0	0	0	0	0	0	0	0	0	0	0	0	0	0	0	0	0	0	0	0	0	0	0	0	0	0	0	37	1	2.38095
Schlesneria	0	0	0	0	12	0	0	0	0	0	0	0	0	0	0	0	0	0	0	0	0	0	0	0	0	0	0	0	0	0	0	0	0	70	0	0	0	0	0	0	0	0	82	2	4.7619
Schumannella	0	19	0	0	0	0	0	0	0	0	0	0	0	0	0	0	0	0	45	0	0	0	0	0	0	0	0	0	0	0	0	0	0	0	0	0	25	33	0	0	0	0	122	4	9.52381
Segetibacter	0	0	0	0	0	0	6	0	0	0	0	0	0	0	0	0	0	0	0	24	113	0	0	0	0	0	0	0	0	0	0	0	99	0	0	0	0	0	0	0	0	0	242	4	9.52381
Serinibacter	0	0	0	0	0	0	0	0	0	0	0	34	0	0	0	0	0	0	0	0	0	0	0	0	0	0	0	0	0	0	0	0	0	0	0	0	0	0	0	0	0	0	34	1	2.38095
Serratia fonticola	0	0	0	0	0	0	0	0	0	0	0	0	23	0	0	0	0	0	0	0	0	0	0	0	0	0	0	0	0	0	0	0	0	0	0	0	0	0	0	0	0	0	23	1	2.38095
Serratia odorifera	0	0	0	0	0	0	0	0	0	0	0	0	0	0	0	0	0	0	0	0	0	0	0	37	0	0	0	0	0	0	0	0	0	0	0	0	0	0	0	0	0	0	37	1	2.38095
Shewanella putrefaciens	0	0	0	0	0	0	0	0	0	0	0	28	0	0	0	0	0	0	0	0	0	0	0	0	0	0	0	0	0	0	0	0	0	0	0	0	0	0	0	0	0	0	28	1	2.38095
Shimazuella	0	0	0	0	0	0	0	26	0	0	0	0	0	0	0	0	0	0	0	16	0	0	0	0	0	0	0	0	0	0	0	0	0	0	0	0	0	0	11	0	0	0	53	3	7.14286
Shinella	0	0	0	0	0	0	0	0	0	0	0	0	0	0	0	0	0	0	0	0	0	0	0	0	0	0	0	0	0	0	0	0	0	19	0	0	0	0	0	0	0	0	19	1	2.38095
SH-PL14	0	0	0	0	0	0	0	0	0	0	0	0	21	0	0	0	0	0	0	0	0	0	0	0	12	0	0	0	0	0	0	0	0	0	0	0	0	0	0	0	0	0	33	2	4.7619
Singulisphaera	0	0	0	0	0	0	47	17	0	0	0	0	0	0	0	0	46	0	0	121	31	0	0	0	0	0	0	0	0	0	0	0	26	206	0	0	0	0	55	0	0	0	549	8	19.0476
Sinibacillus	0	0	0	0	0	0	0	0	0	0	0	0	0	0	0	0	16	0	0	0	0	0	0	0	0	0	0	0	0	0	0	0	0	0	0	0	0	0	13	0	0	0	29	2	4.7619
Siphonobacter aquaeclarae	0	0	0	0	0	0	0	0	0	0	0	0	0	0	0	0	0	0	0	0	0	0	0	0	0	0	0	0	0	0	0	0	0	45	0	0	0	0	0	0	0	0	45	1	2.38095
Skermanella	0	0	0	0	0	0	0	5	20	0	48	21	28	0	0	0	87	0	101	476	120	0	79	0	16	0	73	0	7	0	0	0	54	35	65	0	51	0	24	17	15	0	1342	20	47.619
Solibacillus	0	0	0	0	0	0	0	24	0	0	0	0	0	0	0	0	100	0	0	97	59	0	0	0	0	0	0	0	0	0	0	0	0	18	0	0	0	0	87	0	0	0	385	6	14.2857
Solimonas	0	0	0	0	0	0	0	0	0	0	0	0	0	0	0	0	0	0	0	4	0	0	0	0	0	11	0	0	0	0	3	49	0	27	0	0	0	0	0	0	0	0	94	5	11.9048
Solirubrobacter	0	0	0	0	0	0	0	11	0	0	36	0	0	0	0	0	83	0	27	283	93	8	0	0	0	14	0	0	0	0	0	0	0	0	5	14	0	0	0	24	106	0	704	12	28.5714
Sorangium	0	0	0	0	0	0	0	14	0	0	0	0	0	0	0	0	0	0	0	0	0	0	0	0	0	0	0	0	0	0	0	0	0	0	0	0	0	0	0	0	0	0	14	1	2.38095
Sorangium cellulosum	0	0	0	0	0	0	0	0	0	0	0	0	0	0	0	0	0	0	0	0	0	0	0	0	0	0	0	0	0	0	0	0	0	0	0	0	0	0	18	0	0	0	18	1	2.38095
Sphaerisporangium	0	0	0	0	0	0	0	0	0	0	0	0	0	0	0	0	0	0	0	10	0	0	0	0	0	0	0	0	0	0	0	0	0	0	0	0	0	0	0	0	0	0	10	1	2.38095
Sphingobacterium	0	0	0	0	0	2	0	0	0	0	0	0	0	0	0	0	0	0	0	0	0	0	0	0	0	0	0	0	0	0	0	0	0	37	0	0	0	0	0	0	0	0	39	2	4.7619
Sphingobacterium faecium	0	0	0	0	0	47	0	0	0	0	0	0	22	0	0	0	0	0	0	0	0	0	12	0	0	0	0	0	0	0	0	0	0	0	0	0	28	0	0	0	0	0	109	4	9.52381
Sphingobacterium siyangense	0	0	0	0	0	0	0	0	0	0	0	0	0	0	0	0	0	0	0	0	23	0	0	0	0	0	0	0	0	0	0	0	0	0	0	0	0	0	0	0	0	0	23	1	2.38095
Sphingobium	0	0	0	22	10	0	0	0	56	10	65	10	19	64	17	35	0	0	85	0	30	18	12	0	106	0	0	0	12	0	0	0	0	14	102	13	55	0	0	0	17	0	772	21	50
Sphingobium xenophagum	0	0	0	0	0	0	0	0	0	0	0	0	0	0	0	0	0	0	0	0	0	0	0	0	19	0	0	0	0	0	0	0	0	0	0	0	0	0	0	0	0	0	19	1	2.38095
Sphingomonas	17	2097	12045	4434	66	2152	194	196	117	113	448	496	105	27	10	53	255	0	333	764	669	11	396	1125	60	0	97	16	31	21	35	65	729	329	198	100	440	421	199	88	2690	989	32631	40	95.2381
Sphingomonas glacialis	0	0	0	0	0	11	0	0	0	0	14	0	0	0	0	0	0	0	0	0	0	0	0	0	0	0	0	0	0	0	0	0	0	0	0	0	0	0	0	0	0	0	25	2	4.7619
Sphingomonas oligoaromativorans	0	0	0	0	0	0	0	0	0	0	0	0	0	0	0	161	0	0	0	0	0	0	0	0	0	0	0	0	12	0	0	0	0	0	0	0	0	0	0	0	0	0	173	2	4.7619
Sphingomonas phyllosphaerae	0	0	0	0	0	0	0	0	0	0	0	0	0	0	0	0	0	0	0	0	0	0	0	0	0	0	0	0	10	0	0	0	0	0	26	0	0	0	0	0	0	0	36	2	4.7619
Sphingomonas polyaromaticivorans	0	0	0	0	0	0	0	0	0	0	0	0	0	0	0	0	0	0	0	0	0	0	0	0	0	0	0	0	12	0	0	0	0	0	0	0	0	0	0	0	0	0	12	1	2.38095
Sphingopyxis	0	0	0	0	26	0	0	0	0	0	26	0	0	0	0	0	0	0	0	0	0	0	0	0	0	0	0	0	0	0	0	0	0	31	0	0	0	0	0	0	0	0	83	3	7.14286
Spirochaeta	0	0	0	0	0	0	0	0	0	0	0	0	0	0	0	40	16	0	0	7	0	0	0	0	0	0	162	0	307	0	0	0	0	0	0	0	0	0	0	0	0	0	532	5	11.9048
Spirosoma	0	0	0	0	0	134	0	0	0	0	0	0	0	0	0	0	0	0	0	0	0	0	0	0	15	0	23	0	0	0	0	0	30	0	0	0	0	0	0	0	0	0	202	4	9.52381
Spirosoma rigui	0	0	0	0	0	0	0	0	0	0	0	0	14	0	0	0	0	0	0	0	0	0	0	0	0	0	0	0	0	0	0	0	0	0	0	0	0	0	0	0	0	0	14	1	2.38095
Sporacetigenium	0	0	0	0	0	0	0	0	0	0	0	0	0	0	0	0	8	0	0	32	24	0	0	0	0	0	0	0	0	0	0	0	0	0	0	0	0	0	0	0	0	0	64	3	7.14286
Sporocytophaga	0	0	0	0	0	0	0	0	0	0	0	0	0	0	0	0	0	0	0	0	0	0	0	0	0	7	0	0	0	0	0	0	0	31	0	0	0	0	0	0	0	0	38	2	4.7619
Sporolactobacillus	0	0	0	0	0	0	0	0	0	0	0	0	0	0	0	0	0	0	0	0	0	0	0	0	0	0	0	0	0	0	0	0	0	126	0	0	0	0	0	0	0	0	126	1	2.38095
Sporolactobacillus laevolacticus	0	0	0	0	0	0	0	0	0	0	0	0	0	0	0	0	0	0	0	0	0	0	0	0	0	0	0	0	0	0	0	0	0	18	0	0	0	0	0	0	0	0	18	1	2.38095
Sporosarcina	0	0	0	0	0	0	242	632	0	0	0	0	0	0	0	0	581	0	0	18	289	0	0	0	0	0	0	0	0	0	0	0	0	39	0	0	0	0	373	0	0	0	2174	7	16.6667
Sporosarcina thermotolerans	0	0	0	0	0	0	0	11	0	0	0	0	0	0	0	0	0	0	0	0	0	0	0	0	0	0	0	0	0	0	0	0	0	0	0	0	0	0	0	0	0	0	11	1	2.38095
Staphylococcus	0	0	0	0	0	0	0	0	0	0	0	0	0	0	0	0	0	0	0	0	0	0	0	0	0	0	0	0	0	0	0	0	0	0	0	0	0	0	0	26	0	0	26	1	2.38095
Staphylococcus succinus	0	0	0	0	0	0	0	0	0	0	0	0	0	0	0	0	0	0	0	0	0	0	0	0	0	0	0	0	0	0	0	12	0	0	0	0	0	0	0	0	0	0	12	1	2.38095
Starkeya	0	0	0	0	0	0	0	0	0	0	0	0	0	0	0	0	0	0	0	0	0	0	0	0	0	0	0	0	0	0	0	0	0	41	0	0	0	0	0	0	0	0	41	1	2.38095
Stenotrophobacter	0	0	0	0	0	0	0	0	0	0	0	0	0	0	0	0	0	0	14	25	6	0	0	0	0	0	0	0	0	0	0	0	0	0	0	0	0	0	0	0	0	0	45	3	7.14286
Stenotrophomonas	0	0	0	0	10	34	0	0	0	0	0	0	41	0	0	5	10	0	0	0	0	0	0	16	0	10	0	0	0	5	0	0	0	0	0	0	0	0	0	0	0	0	131	8	19.0476
Stenotrophomonas acidaminiphila	0	0	0	0	0	0	0	0	0	0	0	0	0	0	0	0	0	0	0	0	0	0	0	0	0	0	0	0	0	0	0	0	0	18	0	0	0	0	0	0	0	0	18	1	2.38095
Stenotrophomonas chelatiphaga	0	0	0	0	0	13	0	0	0	10	0	0	0	0	0	0	0	0	0	0	0	0	0	0	158	0	0	0	0	0	0	0	0	0	0	0	112	6	0	0	4	0	303	6	14.2857
Stenotrophomonas rhizophila	0	0	0	0	0	17	0	0	0	0	0	14	34	0	0	0	0	0	0	0	0	0	0	0	140	0	0	0	0	0	0	0	0	0	0	0	37	0	0	0	0	0	242	5	11.9048
Steroidobacter	0	0	0	0	775	0	140	46	1636	1210	457	653	0	12896	6519	3538	555	0	675	465	487	1630	295	420	0	7185	4393	225	4365	1747	332	7174	337	855	1719	606	362	3894	154	1394	1807	1046	69992	34	80.9524
Streptococcus	28	15	10	0	0	0	0	0	0	0	0	0	0	0	0	0	0	0	0	0	0	0	0	0	0	0	0	0	0	0	0	0	0	0	0	0	0	0	0	0	0	0	53	3	7.14286
Streptomyces	0	0	12	0	4368	0	265	262	506	292	350	434	318	671	243	920	412	0	1081	615	600	1488	1001	325	25	734	3863	303	2801	1136	567	2411	44	181	1680	573	537	903	430	2020	367	205	32943	37	88.0952
Streptomyces nanshensis	0	0	0	0	0	0	0	0	0	0	0	0	0	0	0	0	0	0	0	37	0	0	0	0	0	0	0	0	0	0	0	0	0	0	0	0	0	0	0	0	0	0	37	1	2.38095
Streptosporangium	0	0	0	0	0	0	0	0	0	0	0	0	0	0	0	0	23	0	0	0	18	0	0	0	0	0	0	0	0	0	0	0	0	0	0	0	0	0	12	0	0	0	53	3	7.14286
Subsaxibacter	0	0	0	0	0	0	0	0	0	0	0	0	0	0	0	0	0	0	0	0	0	17	0	0	0	0	0	0	0	0	0	0	0	0	0	0	0	0	0	0	0	0	17	1	2.38095
Sulfurifustis	0	0	0	0	13	0	0	0	0	0	0	0	0	0	0	0	0	0	0	0	0	0	0	0	0	0	0	0	16	0	0	0	0	0	0	0	0	0	0	0	0	0	29	2	4.7619
Sumerlaea	0	0	0	0	0	0	0	0	0	0	0	0	0	0	0	0	4	0	0	87	14	0	0	0	0	0	0	0	0	0	0	0	56	32	12	0	0	0	0	0	0	0	205	6	14.2857
SWB02	0	0	0	0	0	0	0	0	0	0	0	0	10	0	0	0	0	0	0	0	0	0	0	0	35	0	0	0	0	0	0	0	0	0	0	0	0	0	0	0	0	0	45	2	4.7619
Tabrizicola	0	0	0	0	0	0	0	0	19	0	0	0	0	0	0	0	0	0	0	0	0	0	0	0	0	0	0	0	0	0	0	0	0	0	14	0	0	0	0	0	0	0	33	2	4.7619
Taeseokella	0	0	0	0	0	0	0	0	0	0	0	0	0	0	0	0	0	0	0	0	0	8	0	0	0	0	0	0	0	0	0	0	0	0	0	0	0	0	0	0	0	0	8	1	2.38095
Taibaiella	0	0	0	0	0	0	0	0	0	0	17	0	0	0	0	0	0	0	0	0	0	7	0	0	0	0	10	0	0	0	0	0	0	81	0	0	0	0	0	0	0	0	115	4	9.52381
Tardiphaga	0	0	0	0	0	0	0	0	0	0	18	0	0	0	0	0	0	0	0	0	0	0	0	0	0	0	0	0	0	0	0	0	0	0	0	0	0	0	0	0	0	0	18	1	2.38095
Telmatocola	0	0	0	0	0	0	0	0	0	0	0	0	0	0	0	0	0	0	0	20	0	0	0	0	0	0	0	0	0	0	0	0	0	0	0	0	0	0	0	0	0	0	20	1	2.38095
Tepidimicrobium	0	0	0	0	0	0	0	0	0	0	0	0	0	0	0	0	0	0	0	0	0	0	0	0	0	0	0	0	0	0	0	0	0	0	0	0	0	0	15	0	0	0	15	1	2.38095
Tepidisphaera	0	0	0	0	17	12	0	0	22	0	0	0	38	17	0	0	0	0	0	0	0	0	10	0	0	0	0	0	0	0	0	0	6	0	0	0	0	0	0	0	0	0	122	7	16.6667
Tepidisphaeraceae	0	0	0	0	23	0	0	0	15	0	0	0	18	0	0	0	0	0	0	0	0	0	0	0	0	0	0	0	0	0	0	0	0	0	38	0	0	0	0	0	0	0	94	4	9.52381
Terrabacter	0	0	0	0	0	0	0	16	0	0	0	0	0	0	0	0	0	0	0	31	116	0	0	0	0	0	0	0	0	0	0	0	189	0	0	0	0	0	0	0	0	0	352	4	9.52381
Terracidiphilus	0	0	0	0	0	0	16	0	0	0	0	0	0	0	0	0	10	0	0	0	0	0	0	0	0	0	11	0	0	0	0	0	0	0	0	0	0	0	0	0	0	0	37	3	7.14286
Terribacillus goriensis	0	0	0	0	0	0	0	0	0	0	0	0	0	10	45	0	0	0	0	8	0	0	0	0	0	0	0	0	0	0	0	0	0	0	0	0	0	0	0	75	0	0	138	4	9.52381
Terriglobus	0	0	0	0	17	21	0	0	0	0	0	0	0	0	0	0	0	0	0	0	0	0	0	0	0	0	0	0	10	0	0	0	0	266	0	0	0	0	0	0	0	0	314	4	9.52381
Terrimicrobium	0	0	0	0	0	0	0	0	19	124	38	64	0	22	37	0	0	0	0	12	14	57	0	0	0	0	0	0	0	0	0	0	0	464	0	0	0	57	0	89	79	81	1157	14	33.3333
Terrimonas	0	0	0	0	9	0	0	11	31	0	22	0	14	29	0	25	35	0	0	51	78	27	0	0	0	14	0	0	13	0	0	0	0	76	61	0	0	0	17	21	12	0	546	18	42.8571
Terrisporobacter	0	0	0	0	0	0	0	0	0	0	32	0	0	0	0	0	0	0	19	0	0	0	0	0	0	0	0	0	0	0	0	0	0	0	0	0	0	0	0	0	0	0	51	2	4.7619
Thermoactinomyces	0	0	0	0	0	0	0	0	0	0	0	0	0	0	0	0	0	0	0	31	0	0	0	0	0	0	0	0	0	0	0	0	0	0	0	0	0	0	15	0	0	0	46	2	4.7619
Thermomonas	0	0	0	0	0	0	0	0	0	0	0	0	0	0	0	0	0	0	0	0	0	0	0	0	0	0	0	0	0	0	0	0	0	686	0	0	0	0	0	0	0	0	686	1	2.38095
Thermosporothrix	0	0	0	0	0	0	37	61	0	0	0	0	0	0	0	117	20	0	0	0	9	0	0	0	0	0	1946	110	3135	383	0	30	0	0	0	0	0	0	22	0	0	0	5870	11	26.1905
TM7	0	0	0	0	0	0	0	0	0	0	0	0	13	0	0	0	0	0	0	0	0	0	0	0	0	0	0	0	0	0	0	0	0	0	0	0	0	0	0	0	0	0	13	1	2.38095
Trichococcus	0	0	0	0	0	0	0	0	0	0	0	50	0	0	0	0	0	0	0	0	0	0	0	0	0	0	0	0	0	0	0	0	0	0	0	0	0	0	0	0	0	0	50	1	2.38095
Triticum aestivum	0	0	0	0	0	0	0	0	0	0	0	0	0	0	0	0	0	0	0	0	0	0	0	0	0	0	0	0	0	0	0	0	0	0	0	0	0	0	0	0	38	0	38	1	2.38095
Truepera	0	0	0	0	5	0	0	0	9	0	0	0	0	0	0	0	0	0	4	0	0	0	9	0	0	0	47	0	0	0	0	0	6	0	62	0	0	0	0	0	0	0	142	7	16.6667
Tumebacillus	0	0	0	0	0	0	59	274	0	0	20	0	0	0	0	0	163	0	22	78	176	0	0	0	0	0	0	0	0	0	0	0	0	111	0	0	0	0	357	0	0	0	1260	9	21.4286
Tumebacillus ginsengisoli	0	0	0	0	0	0	12	0	0	0	0	0	0	0	0	0	0	0	0	30	0	0	0	0	0	0	0	0	0	0	0	0	0	0	0	0	0	0	0	0	0	0	42	2	4.7619
Tundrisphaera	0	0	0	0	0	0	0	0	0	0	0	0	16	0	0	0	10	0	0	0	0	0	0	0	9	0	0	0	0	0	0	0	153	0	0	0	0	0	0	0	0	0	188	4	9.52381
Turicibacter	0	0	0	0	0	0	0	9	0	0	0	0	0	0	0	0	41	0	0	177	42	0	0	0	0	0	0	0	0	0	0	0	0	0	0	0	0	0	27	0	0	0	296	5	11.9048
Turneriella	0	0	0	0	0	0	0	0	0	0	0	0	0	0	0	6	0	0	0	0	4	0	0	0	0	0	0	0	0	0	0	0	0	0	0	0	0	0	0	0	0	0	10	2	4.7619
Tuwongella	0	0	0	0	0	0	0	0	0	0	0	0	0	0	0	0	21	0	0	0	0	0	0	0	0	0	0	0	0	0	0	0	0	0	0	0	0	0	0	0	0	0	21	1	2.38095
Tychonema	0	0	0	0	0	0	0	0	0	0	0	0	0	0	0	0	0	0	0	0	0	0	0	0	0	0	0	0	0	14	0	0	1816	0	0	0	0	0	0	0	0	0	1830	2	4.7619
Tychonema CCAP 1459-11B	0	0	0	0	0	0	0	0	0	0	0	0	0	0	0	0	0	0	0	0	0	0	0	0	0	0	0	0	0	0	0	0	0	0	12	0	0	0	0	0	0	0	12	1	2.38095
Uliginosibacterium	0	0	0	0	43	0	0	0	0	0	0	0	0	0	0	0	0	0	0	0	0	0	0	0	0	0	0	0	46	0	0	11	0	0	0	0	0	0	0	0	0	0	100	3	7.14286
UTBCD1	0	0	0	0	14	0	0	0	0	0	0	0	0	0	0	0	0	0	0	0	0	0	0	0	0	0	0	0	0	0	0	0	0	0	0	0	0	0	0	0	0	0	14	1	2.38095
Variovorax	0	18	80	288	46	149	11	0	0	15	179	77	52	46	28	0	0	0	124	0	0	0	52	73	26	17	28	0	8	17	0	0	0	0	79	33	62	43	0	39	231	69	1890	27	64.2857
Variovorax dokdonensis	0	0	0	0	0	0	0	0	0	0	0	0	0	0	0	0	0	0	0	0	0	0	0	0	0	0	0	0	0	0	0	0	0	0	9	0	0	0	0	0	0	0	9	1	2.38095
Vermiphilaceae	0	0	0	0	0	0	0	0	0	0	0	0	0	0	0	0	0	0	0	0	0	25	0	0	0	0	0	0	0	0	0	0	0	0	24	0	13	0	0	0	0	0	62	3	7.14286
Verrucomicrobia bacterium	0	0	0	0	12	0	0	0	0	0	0	0	0	0	0	0	0	0	0	0	0	11	0	0	0	0	0	0	0	0	0	0	0	0	0	0	0	0	0	0	0	0	23	2	4.7619
Verrucomicrobium	0	0	0	0	15	0	0	0	31	7	10	0	0	61	0	0	0	0	0	0	0	0	0	0	0	0	0	0	0	0	0	0	0	963	0	0	5	28	0	17	26	0	1163	10	23.8095
Verrucomicrobium spinosum	0	0	0	0	0	0	0	0	0	26	52	14	0	0	0	0	0	0	11	7	45	0	0	11	0	4	0	0	0	0	0	0	0	266	0	14	0	0	0	0	0	0	450	10	23.8095
Verrucomicrobiuminosum	0	0	0	0	9	0	0	0	0	0	0	0	0	0	0	0	0	0	0	0	0	28	0	0	0	0	0	0	0	0	0	0	0	0	15	0	0	0	0	0	0	0	52	3	7.14286
Verticiella	0	0	5	14	0	0	0	0	0	0	0	0	6	0	0	0	0	0	0	0	0	0	0	0	152	0	0	0	0	0	0	0	0	0	0	0	24	0	0	5	43	0	249	7	16.6667
Vicinamibacter	0	0	0	0	0	0	0	0	0	19	0	7	0	0	0	0	0	0	0	0	0	0	0	0	0	0	0	0	0	0	0	0	0	0	0	0	0	0	0	28	0	35	89	4	9.52381
Vicinamibacteraceae	0	0	0	0	30	0	0	0	70	77	0	13	27	0	0	0	0	0	36	0	0	50	0	0	33	0	0	0	0	0	0	0	0	0	96	0	29	24	0	30	15	0	530	13	30.9524
Virgisporangium	0	0	0	0	0	0	0	0	0	0	40	0	0	0	0	0	19	0	37	0	0	0	19	29	0	0	0	0	0	0	0	0	0	0	0	0	11	0	0	0	62	0	217	7	16.6667
Vischeria	0	0	0	0	0	0	0	7	0	0	0	0	0	0	0	0	0	0	0	0	0	0	0	0	0	0	0	0	0	0	0	0	0	0	0	0	0	0	0	0	0	0	7	1	2.38095
Vitellibacter	0	0	0	0	11	0	0	0	0	0	0	0	0	0	0	0	0	0	0	0	0	0	0	0	0	0	0	0	0	0	0	0	0	0	0	0	0	0	0	0	0	0	11	1	2.38095
Vulgatibacter	0	0	0	0	0	0	0	0	0	0	0	0	0	0	0	0	3	0	0	0	0	0	0	0	0	0	0	0	0	0	0	0	0	0	0	0	0	0	0	0	0	0	3	1	2.38095
WD2101 soil group	0	0	0	0	0	0	0	0	0	0	0	0	25	0	0	0	0	0	43	0	0	0	31	0	0	0	0	0	0	0	0	0	0	0	0	0	14	0	0	0	28	24	165	6	14.2857
Weissella paramesenteroides	0	0	0	0	0	0	0	0	0	0	0	0	0	0	0	0	0	0	0	0	0	0	0	0	0	0	0	0	0	0	0	0	0	0	0	0	0	0	148	0	0	0	148	1	2.38095
Williamsia	0	0	0	141	0	0	0	0	0	0	8	0	76	0	0	0	0	0	0	0	0	0	0	0	0	0	0	0	0	0	0	0	0	0	0	0	5	0	0	0	17	0	247	5	11.9048
Wilmottia	0	0	0	0	0	0	0	0	0	0	0	0	0	0	0	0	0	0	0	0	0	0	0	0	0	0	0	0	0	0	0	0	18	0	0	0	0	0	0	0	0	0	18	1	2.38095
Xanthobacter	0	0	0	0	0	0	0	0	0	0	0	0	0	0	0	0	0	0	0	0	0	0	0	0	0	0	0	0	0	0	0	0	0	51	0	0	0	0	0	0	0	0	51	1	2.38095
Xanthobacteraceae	0	0	0	0	11	0	0	0	0	0	0	0	0	0	0	0	0	0	0	0	0	0	0	0	0	0	0	0	0	0	0	0	0	0	0	0	0	0	0	0	0	0	11	1	2.38095
Xylophilus	0	0	0	0	0	66	0	0	0	0	0	14	0	0	0	0	0	0	0	0	0	0	0	0	0	0	0	0	0	0	0	0	0	0	0	0	0	0	0	0	0	0	80	2	4.7619
Yinghuangia aomiensis	0	0	0	0	0	0	0	0	0	0	0	0	0	0	0	0	0	0	0	0	0	0	0	0	0	0	0	0	0	0	0	0	0	0	0	17	0	0	0	0	0	0	17	1	2.38095
Zavarzinella	0	0	0	0	0	0	0	0	0	0	0	0	0	0	0	0	12	0	0	0	0	0	0	0	0	0	0	0	0	0	0	0	0	0	0	0	0	0	0	0	0	0	12	1	2.38095
Zixibacteria	0	0	0	0	2	0	0	0	0	0	0	0	0	0	0	0	0	0	0	0	0	0	0	0	0	0	0	0	0	0	0	0	0	0	23	0	0	0	0	0	0	0	25	2	4.7619
Zymobacter	0	0	0	0	0	0	17969	232	0	0	0	0	0	0	0	0	39	0	0	18	7856	0	0	0	0	0	0	0	0	19540	206	621	4755	540	0	0	0	0	11898	0	0	0	63674	11	26.1905
Zymobacter palmae	0	0	0	0	0	0	0	0	30	0	0	0	0	0	0	0	0	73	0	0	0	0	0	0	0	0	0	0	0	0	0	0	0	0	7	0	0	0	0	0	0	0	110	3	7.14286
