# Supplementary material for: Metabarcoding Analysis Reveals Microbial Diversity and Potential Soilborne Pathogens Associated with Almond Dieback and Decline
Source: Plants (Basel). 2025 Jul 26;14(15):2309. doi: 10.3390/plants14152309 (PMC12348373; doi:10.3390/plants14152309)
Supplement: Supplementary file 1 [file plants-14-02309-s001.zip › Supplementary Table 3.xlsx]

## Sheet: Supplementary Table 3
Pathogen	Potential Pathogen			Foliar disease that can exacerbate decline and dieback
Sample type	Soil													Activity
Genus or species\Sample name	A3	A4	A5	A6	A36S-37S	A39S-A40S-A41S	A42S-A45S	A46S	A47S	A48-49-50S	Total reads	Prevalence (samples, n)	Prevalence (%)	Primary	Secondary	In the almond trees?
Plectosphaerella niemeijerarum	0	154	197	2228	2839	9105	8341	34	37	2372	25307	9	90	Root and Crown Rots	Wood Discoloration and Decay	Yes
Neocosmospora rubicola	193	1043	2660	3615	0	3106	264	237	678	18	11814	9	90	Root and Crown Rots	Vascular Wilt	Yes
Fusarium solani	24	83	77	64	92	3845	433	20	49	145	4832	10	100	Vascular Wilt	Root and Crown Rots	Yes
Dactylonectria estremocensis	54	164	363	320	7	43	62	0	16	2587	3616	9	90	Root and Crown Rots		Yes
Didymella	38	438	965	1437	0	0	0	111	18	0	3007	6	60	Trunk and Stem Cankers	Wood Discoloration and Decay	Yes
Rhizoctonia	0	2031	0	438	0	0	0	0	0	0	2469	2	20	Root and Crown Rots		Yes
Phaeoacremonium	33	75	0	0	0	0	0	1332	366	0	1806	4	40	Wood Discoloration and Decay	Vascular Wilt	Yes
Cylindrocarpon	28	59	848	227	0	0	0	0	75	0	1237	5	50	Root and Crown Rots	Wood Discoloration and Decay	Yes
Thelonectria acrotyla	32	416	9	21	0	0	0	168	0	0	646	5	50	Root and Crown Rots		Yes
Cadophora	87	358	36	19	0	0	0	50	87	0	637	6	60	Wood Discoloration and Decay	Vascular Wilt	Yes
Cadophora melinii	0	0	0	0	246	0	0	0	0	0	246	1	10	Wood Discoloration and Decay	Root and Crown Rots	Not this species
Coprinellus flocculosus	0	0	0	0	0	0	0	206	0	0	206	1	10	Root and Crown rots		Yes
Sclerotinia sclerotiorum	0	0	0	0	0	59	90	0	3	0	152	3	30	Root and Crown Rots		Yes
Cadophora luteo-olivacea	0	0	0	0	6	0	103	0	0	0	109	2	20	Wood Discoloration and Decay	Vascular Wilt	Yes
Ilyonectria mors-panacis	18	81	0	0	0	0	0	0	0	0	99	2	20	Root and Crown Rots		Yes
Dactylonectria anthuriicola	0	0	63	18	0	0	0	10	0	0	91	3	30	Root and Crown Rots		Yes
Ganoderma	0	5	14	19	8	4	0	0	0	22	72	6	60	Root and Crown Rots	Wood Discoloration and Decay	No
Truncatella angustata	0	0	26	4	0	0	0	0	0	0	30	2	20	Trunk and Stem Cankers	Root and Crown Rots	Yes
Pythium	4	0	0	20	0	0	0	0	0	0	24	2	20	Root and Crown Rots		No
Peniophora	6	4	0	8	0	0	0	0	0	0	18	3	30	Wood Discoloration and Decay		Yes
Phytopythium helicoides	0	0	0	0	0	9	8	0	0	0	17	2	20	Root and Crown Rots		Not this species
Lasiodiplodia	0	0	0	0	0	9	5	0	0	0	14	2	20	Trunk and Stem Cankers	Wood Discoloration and Decay	Yes
Diaporthe	5	5	0	0	0	0	0	0	0	0	10	2	20	Trunk and Stem Cankers		Yes
Macrophomina phaseolina	0	3	0	2	0	0	0	0	0	0	5	2	20	Root and Crown Rots		Yes
Phaeoacremonium inflatipes	0	0	0	0	0	0	3	0	0	0	3	1	10	Wood Discoloration and Decay	Vascular Wilt	Yes
Stemphylium majusculum	20	153	254	439	9	60	21	28	22	270	1276	10	100
Mycosphaerella tassiana	0	10	13	143	0	10	147	51	87	0	461	7	70
Fusarium	11248	9319	16553	9081	5	8643	1378	4225	5856	841	67149	10	100
Mortierella	8152	6927	5763	2447	451	7132	6381	5782	22784	424	66243	10	100
Protodontia	0	0	0	0	0	26324	5857	0	0	130	32311	3	30
Candida subhashii	0	0	0	0	2474	12111	16003	0	0	995	31583	4	40
Talaromyces purpureogenus	0	988	223	107	0	29514	32	0	0	0	30864	5	50
Acremonium furcatum	54	2215	1158	1992	3034	19591	1280	786	29	221	30360	10	100
Solicoccozyma terricola	36	82	13	9	1995	13693	10244	268	156	2923	29419	10	100
Solicoccozyma phenolica	4169	7924	1951	1909	0	0	0	9716	2869	0	28538	6	60
Penicillium novae-zeelandiae	4799	3163	64	329	0	0	0	15135	3593	0	27083	6	60
Penicillium	2239	3587	6512	2940	477	590	159	3821	244	408	20977	10	100
Penicillium kongii	0	0	0	22	0	5	19456	0	0	15	19498	4	40
Volutella ciliata	0	11	0	0	0	0	18804	0	0	0	18815	2	20
Trichoderma	135	358	2545	734	16	4776	7929	283	406	1313	18495	10	100
Pseudeurotium	24	21	4228	3706	5549	320	1188	115	1535	17	16703	10	100
Alternaria angustiovoidea	23	880	161	4221	100	6179	2471	307	201	1433	15976	10	100
Saitozyma	882	1427	1028	2912	489	449	859	3820	1797	924	14587	10	100
Talaromyces	272	430	5832	1485	64	62	0	3913	792	1130	13980	9	90
Arthrinium	0	0	30	0	1198	10227	2273	0	0	83	13811	5	50
Aspergillus heterocaryoticus	46	9	6810	463	7	4	5	3362	299	40	11045	10	100
Cladophialophora	1489	4339	271	221	0	4	0	3193	1528	0	11045	7	70
Mortierella gamsii	413	2037	3742	2925	0	0	124	0	0	0	9241	5	50
Vishniacozyma	0	0	96	87	271	8077	321	0	22	43	8917	7	70
Phialemonium inflatum	23	0	0	0	5748	2302	346	0	0	210	8629	5	50
Mortierella fatshederae	0	262	154	162	963	234	197	1329	4373	190	7864	9	90
Penicillium simplicissimum	357	121	318	0	0	44	6184	0	21	0	7045	6	60
Trechispora	1144	5	31	3	0	0	0	42	5375	0	6600	6	60
Aspergillus	106	159	2909	2104	79	513	22	425	70	99	6486	10	100
Stagonosporopsis valerianellae	0	0	0	0	0	3904	1985	0	0	452	6341	3	30
Chaetomium	112	346	3913	284	0	0	0	780	316	0	5751	6	60
Solicoccozyma	667	2671	37	210	0	0	0	226	1008	0	4819	6	60
Moesziomyces aphidis	0	0	0	0	62	4118	551	0	0	0	4731	3	30
Setophaeosphaeria sidae	0	0	0	0	0	0	4654	0	0	0	4654	1	10
Arthrinium longistromum	0	0	0	0	0	4202	229	0	0	63	4494	3	30
Trichoderma virilente	589	605	693	325	13	147	25	1854	124	50	4425	10	100
Mortierella zychae	0	0	0	0	0	3560	772	0	0	43	4375	3	30
Humicola nigrescens	106	2187	422	216	521	0	79	66	639	0	4236	8	80
Rhodotorula babjevae	0	57	0	1636	23	2123	355	0	0	0	4194	5	50
Mortierella globalpina	0	0	181	117	96	0	3797	0	0	0	4191	4	40
Metarhizium	1272	1034	664	449	0	0	0	71	627	0	4117	6	60
Exophiala pisciphila	371	970	822	852	0	0	0	92	608	0	3715	6	60
Cladorrhinum brunnescens	69	1347	1091	1124	0	0	0	0	0	0	3631	4	40
Exophiala equina	1191	702	39	17	0	16	10	740	657	0	3372	8	80
Trichoderma pubescens	736	229	222	171	39	837	148	37	868	73	3360	10	100
Cladophialophora chaetospira	368	409	10	49	0	0	0	1378	888	0	3102	6	60
Penicillium parviverrucosum	105	31	92	27	41	23	15	1728	551	433	3046	10	100
Coniochaeta mutabilis	0	0	188	164	2123	321	136	12	23	0	2967	7	70
Alternaria terricola	260	518	86	131	0	14	0	1779	119	0	2907	7	70
Spiromastix	335	42	62	59	0	0	0	1502	906	0	2906	6	60
Leucocoprinus birnbaumii	0	0	0	0	0	11	2792	0	0	74	2877	3	30
Metarhizium lepidiotae	14	402	0	0	0	0	0	0	2438	0	2854	3	30
Thielavia terrestris	2228	129	0	0	0	0	0	105	31	0	2493	4	40
Acremonium pinkertoniae	1307	52	825	33	0	0	0	156	114	0	2487	6	60
Apiotrichum xylopini	0	0	0	0	2224	78	27	0	0	14	2343	4	40
Setophoma terrestris	77	1190	180	670	0	0	0	102	104	0	2323	6	60
Solicoccozyma terrea	275	1111	149	350	0	0	0	227	207	0	2319	6	60
Aspergillus brasiliensis	140	0	1301	799	0	0	0	19	0	0	2259	4	40
Fusicolla	511	183	79	22	0	0	0	0	1415	0	2210	5	50
Condenascus tortuosus	181	0	698	1317	0	0	0	0	0	0	2196	3	30
Bionectria solani	539	100	151	220	68	527	79	209	100	196	2189	10	100
Byssochlamys	0	0	0	0	668	1382	110	0	0	0	2160	3	30
Spiromastix warcupii	436	460	863	154	0	0	0	192	16	0	2121	6	60
Penicillium citrinum	110	340	910	274	0	135	91	119	47	15	2041	9	90
Scytalidium	560	92	456	389	14	19	0	370	99	14	2013	9	90
Atractiella rhizophila	753	879	0	0	0	0	0	170	210	0	2012	4	40
Papiliotrema laurentii	153	520	471	449	0	62	13	270	45	11	1994	9	90
Arachnomyces gracilis	85	34	1664	23	0	0	0	0	70	0	1876	5	50
Idriella	24	59	214	597	0	485	13	38	354	75	1859	9	90
Cutaneotrichosporon	0	0	0	0	269	1486	36	20	0	0	1811	4	40
Metacordyceps chlamydosporia	256	462	507	200	0	0	0	78	298	0	1801	6	60
Phialocephala humicola	67	61	456	264	0	42	386	371	122	13	1782	9	90
Myxocephala albida	0	0	0	0	0	0	744	0	0	963	1707	2	20
Vishniacozyma carnescens	0	0	17	13	28	746	782	0	7	59	1652	7	70
Protocreopsis	10	237	851	516	0	0	0	0	0	0	1614	4	40
Aspergillus clavatus	0	0	0	0	0	298	1266	0	0	0	1564	2	20
Polyschema sclerotigenum	1004	483	65	0	0	0	0	0	0	0	1552	3	30
Knufia tsunedae	560	326	0	4	0	0	0	541	83	0	1514	5	50
Knufia	47	18	0	0	0	0	0	1241	205	0	1511	4	40
Mortierella chlamydospora	0	0	0	0	13	0	0	0	1477	0	1490	2	20
Geminibasidium	43	0	25	0	0	0	0	1392	0	0	1460	3	30
Bionectria rossmaniae	256	13	325	217	0	0	0	57	563	0	1431	6	60
Pseudeurotium ovale	8	0	681	72	0	0	0	0	634	0	1395	4	40
Monocillium mucidum	0	490	514	344	0	0	0	38	0	0	1386	4	40
Filobasidium magnum	0	0	14	3	0	1120	191	0	0	8	1336	5	50
Hohenbuehelia	0	0	0	0	0	1219	0	40	19	0	1278	3	30
Schizothecium carpinicola	21	106	448	219	0	158	4	301	17	0	1274	8	80
Chrysosporium lobatum	33	212	663	316	0	0	0	0	0	0	1224	4	40
Aspergillus wentii	0	157	250	265	0	0	0	443	102	0	1217	5	50
Westerdykella	374	177	334	140	0	0	0	0	112	0	1137	5	50
Cystofilobasidium macerans	305	627	0	157	0	0	0	13	10	0	1112	5	50
Leucosporidium	0	0	0	0	0	244	771	0	0	0	1015	2	20
Aspergillus caninus	0	9	649	294	0	0	0	0	37	0	989	4	40
Vermispora fusarina	18	260	323	386	0	0	0	0	0	0	987	4	40
Chloridium aseptatum	51	0	380	196	3	115	0	214	23	0	982	7	70
Aspergillus calidoustus	0	0	626	89	0	0	0	263	0	0	978	3	30
Cercophora	207	633	0	0	19	88	11	0	0	0	958	5	50
Scytalidium sphaerosporum	79	570	91	117	0	0	0	92	0	0	949	5	50
Neobulgaria	0	0	156	54	727	0	10	0	0	0	947	4	40
Mortierella basiparvispora	0	0	0	0	917	7	0	0	0	0	924	2	20
Emericellopsis minima	0	0	117	86	0	199	103	13	336	11	865	7	70
Holtermanniella festucosa	33	325	5	320	0	0	0	45	134	0	862	6	60
Auxarthron umbrinum	62	722	0	0	0	0	0	17	60	0	861	4	40
Monocillium griseo-ochraceum	190	81	70	11	0	0	0	28	474	0	854	6	60
Striaticonidium brachysporum	27	66	30	106	0	0	0	10	609	0	848	6	60
Pseudogymnoascus destructans	0	0	0	0	580	135	128	0	0	0	843	3	30
Poaceascoma	24	21	113	566	0	0	0	11	93	0	828	6	60
Gliomastix murorum	20	4	32	162	0	0	0	379	210	0	807	6	60
Preussia	85	540	65	87	0	0	0	26	0	0	803	5	50
Mortierella alpina	0	0	0	0	0	0	777	26	0	0	803	2	20
Fusicolla aquaeductuum	22	111	337	198	0	0	0	0	134	0	802	5	50
Microdochium	0	182	220	383	0	0	0	0	17	0	802	4	40
Mrakia frigida	0	0	0	0	730	5	65	0	0	0	800	3	30
Aspergillus chlamydosporus	16	0	342	359	0	0	0	0	74	0	791	4	40
Papiliotrema ruineniae	0	332	15	12	0	163	20	208	10	0	760	7	70
Humicola sardiniae	0	0	475	207	0	0	0	33	41	0	756	4	40
Codinaea acaciae	0	60	6	13	0	0	0	13	652	0	744	5	50
Paraconiothyrium thysanolaenae	0	81	0	0	0	0	0	100	527	0	708	3	30
Marasmiellus	0	0	0	0	0	0	0	0	704	0	704	1	10
Minimedusa polyspora	0	102	155	360	0	0	0	84	0	0	701	4	40
Penicillium bilaiae	19	157	184	293	0	0	0	21	23	0	697	6	60
Acremonium persicinum	467	5	50	13	0	0	0	22	121	0	678	6	60
Rhizophlyctis rosea	3	0	0	19	0	0	0	617	32	0	671	4	40
Leucosporidium drummii	0	0	0	0	237	0	430	0	0	0	667	2	20
Epicoccum	60	42	21	125	0	12	10	281	92	0	643	8	80
Talaromyces trachyspermus	5	197	172	206	0	0	0	0	57	0	637	5	50
Talaromyces aculeatus	369	10	0	25	0	0	0	115	113	0	632	5	50
Niesslia indica	0	0	0	632	0	0	0	0	0	0	632	1	10
Xanthothecium peruvianum	5	252	322	32	0	0	0	0	0	0	611	4	40
Lectera	0	67	149	171	0	68	0	0	150	0	605	5	50
Crocicreas	113	367	4	0	0	0	0	111	0	0	595	4	40
Naganishia randhawae	20	132	11	0	0	0	0	270	145	0	578	5	50
Seychellomyces hexagonus	35	0	0	0	69	50	42	0	0	341	537	5	50
Collarina	45	350	102	0	0	0	0	6	23	0	526	5	50
Articulospora proliferata	0	364	8	100	0	0	0	0	54	0	526	4	40
Cadophora orchidicola	59	102	260	44	0	0	0	20	37	0	522	6	60
Penicillium olsonii	0	0	0	0	14	123	381	0	0	0	518	3	30
Thanatephorus cucumeris	490	14	0	0	0	0	11	0	0	0	515	3	30
Meliniomyces	0	0	0	0	13	267	129	0	0	97	506	4	40
Ciliolarina pinicola	0	0	0	0	0	0	0	500	0	0	500	1	10
Cercophora mirabilis	0	29	20	17	91	0	8	292	27	0	484	7	70
Dendryphion europaeum	304	172	0	0	0	0	0	0	0	0	476	2	20
Acrophialophora levis	0	0	233	211	0	0	27	0	0	0	471	3	30
Rhinocladiella	26	386	37	15	0	0	0	0	0	0	464	4	40
Hohenbuehelia auriscalpium	0	0	0	0	0	454	0	0	0	0	454	1	10
Dichotomopilus funicola	0	25	0	90	0	0	0	180	140	0	435	4	40
Bisifusarium dimerum	0	20	0	0	0	294	88	3	0	10	415	5	50
Aspergillus lanosus	79	0	0	0	0	0	0	321	14	0	414	3	30
Glomus	0	0	70	340	0	0	0	0	0	0	410	2	20
Venturia	0	0	0	0	0	0	0	349	61	0	410	2	20
Coniochaeta verticillata	72	7	311	15	0	0	0	0	0	0	405	4	40
Exophiala alcalophila	14	41	303	34	0	0	0	0	0	0	392	4	40
Metarhizium carneum	64	0	0	0	0	0	0	28	295	0	387	3	30
Angustimassarina acerina	0	0	279	34	11	15	0	0	4	43	386	6	60
Devriesia	87	29	8	47	0	0	0	106	107	0	384	6	60
Podospora	0	0	0	0	0	384	0	0	0	0	384	1	10
Acremonium cavaraeanum	100	22	0	17	0	0	0	220	22	0	381	5	50
Aphanoascus	0	0	0	0	0	0	0	0	379	0	379	1	10
Mortierella globulifera	135	76	0	0	0	0	0	0	165	0	376	3	30
Alternaria	0	4	7	289	0	0	0	67	6	0	373	5	50
Arnium	0	4	25	0	0	0	0	46	294	0	369	4	40
Trichobolus zukalii	0	287	0	0	0	0	0	73	8	0	368	3	30
Nadsonia starkeyi-henricii	0	0	0	0	126	29	193	0	0	3	351	4	40
Mortierella polygonia	0	0	0	0	0	0	0	350	0	0	350	1	10
Hormonema viticola	0	0	19	0	0	0	0	307	17	0	343	3	30
Ovatospora	0	0	0	0	0	197	0	19	0	125	341	3	30
Exophiala bonariae	0	9	0	11	0	0	0	225	95	0	340	4	40
Occultifur	0	0	0	0	0	256	69	15	0	0	340	3	30
Achroiostachys betulicola	35	0	0	5	0	0	0	11	288	0	339	4	40
Boothiomyces macroporosum	21	0	0	0	0	317	0	0	0	0	338	2	20
Stephanonectria keithii	0	0	0	0	0	337	0	0	0	0	337	1	10
Corynascus citrinus	0	102	69	163	0	0	0	0	0	0	334	3	30
Fusicolla septimanifiniscientiae	27	76	0	0	0	0	0	10	216	0	329	4	40
Torula deospora	283	46	0	0	0	0	0	0	0	0	329	2	20
Cladosporium	9	43	27	149	0	0	9	0	0	91	328	6	60
Rhodotorula toruloides	139	17	170	0	0	0	0	0	0	0	326	3	30
Peniophorella praetermissa	0	0	0	0	0	0	0	325	0	0	325	1	10
Eleutherascus	19	0	13	0	0	0	0	10	282	0	324	4	40
Acrostalagmus luteoalbus	85	223	0	11	0	0	0	0	0	0	319	3	30
Penicillium thomii	0	0	0	0	47	81	10	0	0	180	318	4	40
Torula herbarum	0	0	0	315	0	0	0	0	0	0	315	1	10
Sakaguchia dacryoidea	0	0	8	15	0	267	23	0	0	0	313	4	40
Leptodiscella	0	13	121	31	0	0	147	0	0	0	312	4	40
Mariannaea punicea	54	0	0	257	0	0	0	0	0	0	311	2	20
Umbelopsis vinacea	39	67	0	0	0	0	0	110	89	0	305	4	40
Periconia	59	158	0	21	0	0	0	24	41	0	303	5	50
Gelasinospora	154	96	0	0	0	0	0	48	0	0	298	3	30
Meyerozyma caribbica	0	0	0	0	0	129	168	0	0	0	297	2	20
Mariannaea macrochlamydospora	0	0	221	67	0	0	0	0	0	0	288	2	20
Coniochaeta boothii	0	0	0	0	0	0	0	287	0	0	287	1	10
Glutinomyces	0	0	0	0	0	0	0	285	0	0	285	1	10
Oidiodendron	0	0	0	0	30	100	123	27	0	0	280	4	40
Lycoperdon	0	0	0	0	0	0	0	280	0	0	280	1	10
Acremonium pilosum	0	0	13	22	0	217	11	0	0	16	279	5	50
Scolecobasidium constrictum	30	184	0	7	0	0	0	39	17	0	277	5	50
Olpidium brassicae	58	18	60	0	0	0	0	141	0	0	277	4	40
Dissophora ornata	0	0	0	0	273	0	0	0	0	0	273	1	10
Syncephalis	15	8	0	19	0	12	131	5	82	0	272	7	70
Coniochaeta baysunika	120	57	52	11	0	0	0	24	5	0	269	6	60
Cystobasidium slooffiae	0	9	6	9	34	183	0	8	6	8	263	8	80
Chrysosporium pilosum	0	64	101	97	0	0	0	0	0	0	262	3	30
Humicola	0	0	0	0	0	0	0	71	185	0	256	2	20
Arthrographis kalrae	0	0	0	0	0	0	0	240	13	0	253	2	20
Sporormiella minima	7	215	0	5	0	0	0	6	19	0	252	5	50
Ophiosphaerella	12	153	28	58	0	0	0	0	0	0	251	4	40
Aspergillus parasiticus	129	0	0	0	0	0	0	122	0	0	251	2	20
Entoloma llimonae	152	21	0	0	0	0	0	8	69	0	250	4	40
Allophoma cylindrispora	0	0	0	0	0	0	249	0	0	0	249	1	10
Funneliformis	0	55	23	170	0	0	0	0	0	0	248	3	30
Filobasidium chernovii	0	23	0	156	0	11	0	43	11	0	244	5	50
Triangularia mangenotii	0	0	3	23	24	36	0	0	31	126	243	6	60
Marasmiellus tricolor	0	0	0	0	0	0	0	0	242	0	242	1	10
Penicillium steckii	0	0	191	50	0	0	0	0	0	0	241	2	20
Podospora decidua	0	0	14	227	0	0	0	0	0	0	241	2	20
Bulleromyces albus	0	0	0	0	0	51	183	2	0	0	236	3	30
Entyloma	166	68	0	0	0	0	0	0	0	0	234	2	20
Iodophanus testaceus	0	0	0	234	0	0	0	0	0	0	234	1	10
Dichotomopilus erectus	15	107	30	80	0	0	0	0	0	0	232	4	40
Nematoctonus pachysporus	0	0	0	0	18	0	197	17	0	0	232	3	30
Metarhizium marquandii	35	37	13	16	0	0	0	18	110	0	229	6	60
Arachnomyces	0	0	152	24	0	0	0	0	53	0	229	3	30
Dichotomopilus indicus	0	183	0	25	0	0	0	0	21	0	229	3	30
Vishniacozyma tephrensis	0	3	0	0	0	21	205	0	0	0	229	3	30
Clarireedia bennettii	21	49	0	0	0	0	0	40	116	0	226	4	40
Byssonectria fusispora	180	0	22	19	0	0	0	0	0	0	221	3	30
Talaromyces austrocalifornicus	0	0	209	12	0	0	0	0	0	0	221	2	20
Talaromyces tiftonensis	0	0	218	0	0	0	0	0	0	0	218	1	10
Schizothecium	0	18	0	0	0	10	0	157	32	0	217	4	40
Clitopilus	0	0	0	0	0	105	74	29	0	7	215	4	40
Clonostachys candelabrum	0	0	0	0	0	0	0	0	215	0	215	1	10
Myrmecridium	0	184	0	13	0	0	0	16	0	0	213	3	30
Hypomyces	0	13	107	58	0	14	18	0	0	0	210	5	50
Sonoraphlyctis ranzonii	0	210	0	0	0	0	0	0	0	0	210	1	10
Scedosporium aurantiacum	0	0	0	0	0	0	0	0	207	0	207	1	10
Tuber sphaerospermum	0	0	0	0	0	0	0	204	0	0	204	1	10
Matsushimamyces venustum	146	9	0	30	0	0	0	17	0	0	202	4	40
Aspergillus insuetus	0	54	22	25	0	0	0	83	15	0	199	5	50
Acremoniopsis suttonii	0	0	0	0	0	0	0	156	38	0	194	2	20
Cardamine	0	0	0	0	0	78	0	0	0	116	194	2	20
Apodus deciduus	0	0	0	0	7	176	9	0	0	0	192	3	30
Dichotomopilus pratensis	0	130	0	62	0	0	0	0	0	0	192	2	20
Fusarium domesticum	0	72	0	99	0	15	0	0	0	4	190	4	40
Veronaeopsis	121	59	0	10	0	0	0	0	0	0	190	3	30
Exophiala cancerae	0	48	14	23	0	0	0	104	0	0	189	4	40
Mycoarthris corallina	0	0	0	0	0	0	184	2	0	0	186	2	20
Acremonium	13	44	71	56	0	0	0	0	0	0	184	4	40
Amphinema	0	0	0	0	0	0	0	184	0	0	184	1	10
Mortierella beljakovae	0	0	112	70	0	0	0	0	0	0	182	2	20
Pyxidiophora arvernensis	0	0	128	53	0	0	0	0	0	0	181	2	20
Conioscypha bambusicola	0	3	110	65	0	0	0	0	0	0	178	3	30
Hyaloscypha variabilis	89	0	0	0	0	89	0	0	0	0	178	2	20
Curvularia fallax	0	0	148	27	0	0	0	0	0	0	175	2	20
Klebsormidium	0	0	0	0	0	164	11	0	0	0	175	2	20
Acremonium fusidioides	0	0	7	60	0	107	0	0	0	0	174	3	30
Polycephalomyces	0	0	173	0	0	0	0	0	0	0	173	1	10
Pyrenochaetopsis tabarestanensis	0	48	53	69	0	2	0	0	0	0	172	4	40
Arthrinium rasikravindrae	0	0	0	0	0	172	0	0	0	0	172	1	10
Thaumatomonas	0	0	0	0	0	52	0	0	0	119	171	2	20
Thelephora terrestris	0	0	0	0	0	0	0	171	0	0	171	1	10
Pseudallescheria ellipsoidea	0	0	0	20	23	0	0	0	123	0	166	3	30
Echria	0	0	0	0	0	0	0	123	40	0	163	2	20
Ramophialophora humicola	0	0	113	48	0	0	0	0	0	0	161	2	20
Trichothecium	15	96	43	0	0	0	0	0	0	0	154	3	30
Alternaria hyacinthi	0	0	116	37	0	0	0	0	0	0	153	2	20
Wallemia	0	0	0	14	0	0	0	138	0	0	152	2	20
Scutellinia	0	25	100	22	0	0	0	0	0	0	147	3	30
Spizellomyces	0	16	23	56	0	0	0	48	0	0	143	4	40
Symmetrospora coprosmae	0	0	7	0	32	55	31	4	6	5	140	7	70
Oidiodendron rhodogenum	0	0	0	0	22	14	50	0	0	53	139	4	40
Torula hollandica	0	130	0	9	0	0	0	0	0	0	139	2	20
Trichoderma stromaticum	23	37	0	74	0	0	0	0	0	0	134	3	30
Vishniacozyma dimennae	0	38	10	73	0	0	0	11	0	0	132	4	40
Sagenomella striatispora	12	0	0	9	0	0	0	111	0	0	132	3	30
Mycothermus thermophilus	0	131	0	0	0	0	0	0	0	0	131	1	10
Pseudopithomyces rosae	0	84	0	0	0	0	0	31	15	0	130	3	30
Penicillium oxalicum	0	0	0	0	0	36	94	0	0	0	130	2	20
Vishniacozyma victoriae	0	0	0	13	0	0	77	39	0	0	129	3	30
Preussia africana	42	87	0	0	0	0	0	0	0	0	129	2	20
Coniochaeta	8	0	30	14	0	36	25	13	0	0	126	6	60
Conlarium	0	0	0	0	0	50	12	0	0	64	126	3	30
Debaryomyces	0	0	0	0	0	126	0	0	0	0	126	1	10
Golubevia pallescens	0	0	0	0	15	56	51	0	0	0	122	3	30
Pluteus longistriatus	0	0	0	0	36	75	11	0	0	0	122	3	30
Rhodotorula paludigena	0	0	0	0	0	9	113	0	0	0	122	2	20
Candida vartiovaarae	0	0	112	9	0	0	0	0	0	0	121	2	20
Talaromyces diversus	29	0	35	54	0	0	0	0	0	0	118	3	30
Thermomyces lanuginosus	0	45	0	0	12	44	0	0	0	16	117	4	40
Hymenoscyphus	0	0	45	49	0	0	0	23	0	0	117	3	30
Trichoderma saturnisporum	31	16	13	14	0	0	0	42	0	0	116	5	50
Parascedosporium	0	0	0	0	49	50	17	0	0	0	116	3	30
Paraglomus laccatum	0	0	54	27	0	0	0	0	34	0	115	3	30
Monosporascus cannonballus	0	0	0	0	3	27	5	9	36	34	114	6	60
Oidiodendron chlamydosporicum	0	0	0	0	0	0	0	91	23	0	114	2	20
Apiotrichum	0	0	0	0	107	0	0	0	6	0	113	2	20
Scedosporium dehoogii	0	0	0	0	0	96	0	0	17	0	113	2	20
Mortierella elongatula	0	0	0	0	0	0	59	0	0	51	110	2	20
Sagenomella	0	0	0	0	0	0	0	87	23	0	110	2	20
Umbelopsis dimorpha	10	0	0	0	0	0	0	88	10	0	108	3	30
Cutaneotrichosporon moniliiforme	0	0	0	0	100	0	2	0	4	0	106	3	30
Oedocephalum adhaerens	6	0	0	100	0	0	0	0	0	0	106	2	20
Malassezia restricta	15	14	49	27	0	0	0	0	0	0	105	4	40
Rhodosporidiobolus nylandii	0	0	0	0	0	0	104	0	0	0	104	1	10
Mortierella capitata	0	0	34	69	0	0	0	0	0	0	103	2	20
Clonostachys	0	0	103	0	0	0	0	0	0	0	103	1	10
Didymella glomerata	0	0	102	0	0	0	0	0	0	0	102	1	10
Mortierella amoeboidea	0	0	0	0	0	0	44	0	0	57	101	2	20
Pseudozyma prolifica	0	0	0	0	0	9	0	92	0	0	101	2	20
Gremmenia infestans	0	0	0	0	0	0	0	59	41	0	100	2	20
Phaeoisaria	0	0	0	0	57	0	42	0	0	0	99	2	20
Sporothrix chilensis	0	0	71	28	0	0	0	0	0	0	99	2	20
Sakaguchia	12	42	15	11	0	0	0	18	0	0	98	5	50
Aspergillus templicola	0	0	39	56	0	0	0	0	0	0	95	2	20
Sarocladium hominis	0	67	0	28	0	0	0	0	0	0	95	2	20
Tausonia pullulans	0	0	0	0	8	61	25	0	0	0	94	3	30
Aspergillus nutans	0	0	0	0	0	0	0	94	0	0	94	1	10
Exophiala	0	12	62	0	0	0	0	19	0	0	93	3	30
Trichoderma britannicum	0	17	67	9	0	0	0	0	0	0	93	3	30
Ochroconis ramosa	0	0	0	0	0	0	0	0	92	0	92	1	10
Leucothecium emdenii	22	63	0	6	0	0	0	0	0	0	91	3	30
Bimuria novae-zelandiae	84	0	0	7	0	0	0	0	0	0	91	2	20
Hohenbuehelia thornii	0	0	0	0	0	81	10	0	0	0	91	2	20
Scytalidium lignicola	0	0	0	0	86	4	0	0	0	0	90	2	20
Pseudopithomyces karoo	89	0	0	0	0	0	0	0	0	0	89	1	10
Spegazzinia parkeri	0	0	0	0	0	0	0	89	0	0	89	1	10
Cephalotrichum asperulum	0	0	64	0	0	0	0	0	24	0	88	2	20
Entoloma	15	0	0	19	0	0	0	15	38	0	87	4	40
Sagenomella diversispora	0	0	0	0	0	0	0	53	34	0	87	2	20
Sampaiozyma	0	25	0	0	0	43	17	0	0	0	85	3	30
Apiotrichum loubieri	0	0	0	0	0	85	0	0	0	0	85	1	10
Botryotrichum atrogriseum	7	0	0	0	0	0	0	50	27	0	84	3	30
Mycena clavicularis	0	0	0	0	0	0	0	84	0	0	84	1	10
Myxotrichum setosum	0	0	0	0	0	0	0	84	0	0	84	1	10
Sugiyamaella paludigena	0	0	0	0	42	4	11	0	0	26	83	4	40
Cladorrhinum	0	0	11	0	0	0	0	37	33	0	81	3	30
Sporothrix	0	0	0	0	0	33	0	19	0	29	81	3	30
Scopulariopsis acremonium	0	0	0	0	0	0	0	81	0	0	81	1	10
Arthrobotrys dactyloides	0	0	0	0	0	0	79	0	0	0	79	1	10
Leucosporidium scottii	6	72	0	0	0	0	0	0	0	0	78	2	20
Basidiobolus	0	0	0	78	0	0	0	0	0	0	78	1	10
Filobasidium oeirense	0	2	0	33	0	6	0	12	24	0	77	5	50
Coniothyrium palmicola	5	62	10	0	0	0	0	0	0	0	77	3	30
Malbranchea gypsea	0	35	27	0	0	0	0	0	15	0	77	3	30
Ramicandelaber	0	0	0	0	0	0	0	69	8	0	77	2	20
Torula	0	0	0	0	0	0	0	69	8	0	77	2	20
Coprinopsis radiata	0	77	0	0	0	0	0	0	0	0	77	1	10
Arthrobotrys conoides	0	0	13	43	0	0	15	5	0	0	76	4	40
Exophiala salmonis	0	20	10	20	0	0	0	25	0	0	75	4	40
Hannaella oryzae	0	0	0	0	0	0	75	0	0	0	75	1	10
Gymnopus	0	0	0	0	0	0	0	74	0	0	74	1	10
Talaromyces atricola	0	0	36	23	0	0	0	14	0	0	73	3	30
Cutaneotrichosporon guehoae	0	0	0	0	61	12	0	0	0	0	73	2	20
Talaromyces helicus	0	0	34	39	0	0	0	0	0	0	73	2	20
Acremonium nepalense	0	0	0	0	0	0	0	0	0	73	73	1	10
Naganishia	0	0	0	0	30	22	0	0	19	0	71	3	30
Arxotrichum succineum	0	0	0	0	0	0	0	71	0	0	71	1	10
Fusarium nurragi	0	24	0	46	0	0	0	0	0	0	70	2	20
Vishniacozyma peneaus	0	0	0	0	0	70	0	0	0	0	70	1	10
Cheilymenia theleboloides	0	0	0	0	0	0	0	69	0	0	69	1	10
Westerdykella dispersa	44	0	13	11	0	0	0	0	0	0	68	3	30
Curvularia	15	0	0	0	0	2	7	0	43	0	67	4	40
Candida	0	0	0	0	0	44	8	0	0	14	66	3	30
Umbelopsis autotrophica	0	0	0	0	37	11	0	0	0	18	66	3	30
Remersonia thermophila	0	66	0	0	0	0	0	0	0	0	66	1	10
Mycofalcella calcarata	0	0	6	7	18	5	0	0	28	0	64	5	50
Auxarthron concentricum	0	0	24	5	0	0	0	35	0	0	64	3	30
Metapochonia goniodes	33	0	0	0	0	0	0	0	0	31	64	2	20
Didymella keratinophila	0	0	0	0	0	0	0	64	0	0	64	1	10
Ramularia	0	0	0	0	0	0	64	0	0	0	64	1	10
Russula	0	0	0	0	0	0	0	64	0	0	64	1	10
Calcarisporiella	0	0	0	0	0	0	0	63	0	0	63	1	10
Microbotryozyma	0	0	61	0	0	0	0	0	0	0	61	1	10
Psathyrella	20	20	0	9	0	0	0	10	0	0	59	4	40
Emmonsiellopsis coralliformis	0	14	0	0	0	0	0	0	45	0	59	2	20
Laccaria	0	0	0	0	0	0	0	59	0	0	59	1	10
Slooffia cresolica	0	0	7	0	0	10	0	0	41	0	58	3	30
Tilachlidium brachiatum	0	0	0	0	25	33	0	0	0	0	58	2	20
Colletotrichum	0	0	0	0	0	0	58	0	0	0	58	1	10
Mortierella stylospora	10	27	0	0	0	0	0	0	20	0	57	3	30
Citeromyces matritensis	0	0	0	0	0	57	0	0	0	0	57	1	10
Magnaporthe	0	0	0	0	0	0	0	0	57	0	57	1	10
Arthrinium malaysianum	0	0	0	0	0	18	8	10	20	0	56	4	40
Filobasidium floriforme	0	24	8	9	0	15	0	0	0	0	56	4	40
Pisolithus	0	14	0	14	0	0	0	25	3	0	56	4	40
Auxarthron thaxteri	43	0	0	0	0	0	0	13	0	0	56	2	20
Veronaea botryosa	0	0	15	0	0	41	0	0	0	0	56	2	20
Spumella	0	0	0	0	0	0	0	0	0	56	56	1	10
Acremonium acutatum	0	5	0	0	45	5	0	0	0	0	55	3	30
Chaetomium angustispirale	0	0	0	55	0	0	0	0	0	0	55	1	10
Neoroussoella heveae	0	0	0	0	0	0	55	0	0	0	55	1	10
Chlamydocillium cyanophilum	17	10	0	27	0	0	0	0	0	0	54	3	30
Stachybotrys limonispora	9	34	0	0	0	0	0	11	0	0	54	3	30
Parastagonospora phoenicicola	0	0	0	0	0	0	0	31	23	0	54	2	20
Exophiala xenobiotica	0	0	0	0	0	9	0	8	36	0	53	3	30
Penicillium nodositatum	0	0	0	0	0	0	0	53	0	0	53	1	10
Agonimia vouauxii	0	0	0	0	0	0	0	52	0	0	52	1	10
Cosmospora	0	0	0	0	0	0	0	52	0	0	52	1	10
Kernia columnaris	0	52	0	0	0	0	0	0	0	0	52	1	10
Nectriopsis lindauiana	0	0	0	0	0	0	0	14	37	0	51	2	20
Aspergillus lucknowensis	0	0	0	51	0	0	0	0	0	0	51	1	10
Rhizopogon verii	0	0	0	0	0	0	0	51	0	0	51	1	10
Cladorrhinum bulbillosum	0	0	35	15	0	0	0	0	0	0	50	2	20
Leptodontidium	0	0	0	0	50	0	0	0	0	0	50	1	10
Mortierella lignicola	0	0	0	0	0	0	0	50	0	0	50	1	10
Penicillium senticosum	50	0	0	0	0	0	0	0	0	0	50	1	10
Sporidesmiella	0	0	0	0	0	50	0	0	0	0	50	1	10
Zopfiella	0	50	0	0	0	0	0	0	0	0	50	1	10
Leucocoprinus straminellus	0	0	0	0	0	0	0	0	49	0	49	1	10
Leucosporidium intermedium	7	21	12	8	0	0	0	0	0	0	48	4	40
Allomyces arbusculus	0	48	0	0	0	0	0	0	0	0	48	1	10
Sebacina	0	0	0	0	0	48	0	0	0	0	48	1	10
Delastria supernova	0	0	0	0	0	0	0	47	0	0	47	1	10
Microsporomyces bloemfonteinensis	0	0	0	0	0	0	0	13	33	0	46	2	20
Sarocladium bactrocephalum	0	0	4	42	0	0	0	0	0	0	46	2	20
Humicola olivacea	0	0	0	46	0	0	0	0	0	0	46	1	10
Talaromyces euchlorocarpius	0	0	0	0	0	0	0	46	0	0	46	1	10
Gymnoascus reessii	0	0	0	0	0	0	0	39	6	0	45	2	20
Pyrenochaeta	0	0	3	42	0	0	0	0	0	0	45	2	20
Sonoraphlyctis	0	0	0	0	0	0	0	45	0	0	45	1	10
Tolyposporium junci	0	0	0	0	0	0	0	0	45	0	45	1	10
Rhodotorula	0	0	6	0	0	23	0	15	0	0	44	3	30
Entorrhiza	13	0	0	4	0	0	0	0	26	0	43	3	30
Acremoniopsis	0	0	0	0	0	0	0	23	20	0	43	2	20
Occultifur mephitis	0	0	0	0	0	0	0	35	8	0	43	2	20
Ascocoryne	0	0	0	0	0	0	43	0	0	0	43	1	10
Lasiosphaeria similisorbina	0	0	0	0	0	0	0	43	0	0	43	1	10
Psilocybe coprophila	0	0	10	32	0	0	0	0	0	0	42	2	20
Lepiota erminea	42	0	0	0	0	0	0	0	0	0	42	1	10
Valsonectria simpsonii	0	0	0	0	0	0	0	0	42	0	42	1	10
Tetragoniomyces uliginosus	0	5	0	15	0	0	0	21	0	0	41	3	30
Lycoperdon pratense	0	0	0	0	0	0	0	16	25	0	41	2	20
Hyaloscypha	0	0	0	0	0	0	0	41	0	0	41	1	10
Lepiota elaiophylla	0	0	0	0	0	0	0	41	0	0	41	1	10
Cucumis melo	0	0	0	0	0	27	9	4	0	0	40	3	30
Spiromastix asexualis	40	0	0	0	0	0	0	0	0	0	40	1	10
Tricholoma batschii	0	0	0	0	0	0	0	40	0	0	40	1	10
Penicillifer martinii	0	0	24	5	0	0	0	0	10	0	39	3	30
Paraphoma rhaphiolepidis	23	0	0	0	0	0	0	16	0	0	39	2	20
Pseudorobillarda phragmitis	0	0	0	0	0	0	0	0	39	0	39	1	10
Terfezia arenaria	0	0	0	0	0	0	0	0	39	0	39	1	10
Hydnomerulius pinastri	0	0	0	0	0	0	0	38	0	0	38	1	10
Acaulium	17	20	0	0	0	0	0	0	0	0	37	2	20
Trichoderma citrinoviride	0	0	0	0	0	8	0	29	0	0	37	2	20
Neodidymelliopsis ranunculi	0	37	0	0	0	0	0	0	0	0	37	1	10
Claroideoglomus claroideum	0	0	8	28	0	0	0	0	0	0	36	2	20
Coprinellus domesticus	0	0	0	0	0	0	0	0	36	0	36	1	10
Cordyceps cardinalis	36	0	0	0	0	0	0	0	0	0	36	1	10
Cryptococcus laurentii	0	0	0	0	0	0	36	0	0	0	36	1	10
Inocybe curvipes	0	0	0	0	0	0	0	36	0	0	36	1	10
Ramgea ozimecii	0	0	0	0	0	0	0	36	0	0	36	1	10
Blastobotrys serpentis	0	0	0	0	0	0	0	0	35	0	35	1	10
Periglandula	35	0	0	0	0	0	0	0	0	0	35	1	10
Acaulopage	0	0	0	0	5	22	0	0	0	7	34	3	30
Pisolithus microcarpus	4	0	13	17	0	0	0	0	0	0	34	3	30
Arthrographis	0	10	0	0	0	0	0	24	0	0	34	2	20
Atractiella solani	0	0	17	0	0	0	0	0	17	0	34	2	20
Blastocladiella	0	34	0	0	0	0	0	0	0	0	34	1	10
Lepiota	0	0	0	0	0	0	0	34	0	0	34	1	10
Mycena citrinomarginata	0	0	0	0	0	0	0	0	34	0	34	1	10
Tricladium minutum	0	0	0	0	34	0	0	0	0	0	34	1	10
Chaetosphaeria	0	0	7	8	0	0	0	18	0	0	33	3	30
Amanita	0	0	0	0	0	0	0	33	0	0	33	1	10
Sporormurispora atraphaxidis	0	0	0	0	0	0	0	33	0	0	33	1	10
Aschersonia	26	6	0	0	0	0	0	0	0	0	32	2	20
Diplogelasinospora grovesii	28	4	0	0	0	0	0	0	0	0	32	2	20
Halokirschsteiniothelia maritima	0	0	0	0	0	0	0	19	13	0	32	2	20
Lecanicillium saksenae	21	0	11	0	0	0	0	0	0	0	32	2	20
Glomus indicum	0	0	32	0	0	0	0	0	0	0	32	1	10
Pilidium	0	0	0	0	0	0	0	32	0	0	32	1	10
Preussia terricola	0	0	0	0	0	0	0	0	0	32	32	1	10
Pseudopithomyces chartarum	0	32	0	0	0	0	0	0	0	0	32	1	10
Phomatospora biseriata	0	14	0	0	0	0	0	12	5	0	31	3	30
Entyloma calendulae	0	0	0	0	0	15	16	0	0	0	31	2	20
Bovista	0	0	0	0	0	0	0	7	23	0	30	2	20
Kernia	0	30	0	0	0	0	0	0	0	0	30	1	10
Peziza oceanica	0	0	0	0	0	0	0	30	0	0	30	1	10
Amanita torrendii	0	0	0	0	0	0	0	29	0	0	29	1	10
Gymnopilus	0	0	0	0	0	0	0	0	0	29	29	1	10
Collariella	0	0	0	0	3	0	0	25	0	0	28	2	20
Talaromyces wortmannii	0	0	12	16	0	0	0	0	0	0	28	2	20
Archaeorhizomyces borealis	0	0	0	0	0	0	0	28	0	0	28	1	10
Lobulomyces	0	0	0	0	0	0	0	0	28	0	28	1	10
Phialemonium atrogriseum	0	0	0	0	28	0	0	0	0	0	28	1	10
Tetracladium	0	0	0	28	0	0	0	0	0	0	28	1	10
Papiliotrema mangalensis	0	0	0	0	0	0	0	15	12	0	27	2	20
Talaromyces resedanus	0	0	0	0	0	23	0	0	0	4	27	2	20
Vermispora spermatophaga	0	8	0	19	0	0	0	0	0	0	27	2	20
Lectera capsici	0	0	0	0	0	0	0	0	27	0	27	1	10
Pseudogymnoascus appendiculatus	0	0	0	0	27	0	0	0	0	0	27	1	10
Paraphelidium	0	0	0	12	0	0	0	0	14	0	26	2	20
Rhodotorula sphaerocarpa	8	0	0	0	0	18	0	0	0	0	26	2	20
Cladophialophora minutissima	0	0	0	0	0	26	0	0	0	0	26	1	10
Subulicystidium meridense	0	0	0	0	0	0	0	0	0	26	26	1	10
Sporobolomyces roseus	0	0	12	3	0	7	3	0	0	0	25	4	40
Coprinopsis asiaticiphlyctidospora	7	4	0	0	0	0	0	14	0	0	25	3	30
Candida vespimorsuum	0	0	18	7	0	0	0	0	0	0	25	2	20
Chaetomium novozelandicum	0	0	0	25	0	0	0	0	0	0	25	1	10
Cystobasidium benthicum	0	0	0	0	0	0	25	0	0	0	25	1	10
Pseudoarthrographis phlogis	5	7	0	0	0	0	0	12	0	0	24	3	30
Agaricus	0	0	0	0	0	0	0	0	24	0	24	1	10
Mortierella gemmifera	0	0	0	0	0	0	0	24	0	0	24	1	10
Rachicladosporium	0	0	0	0	0	0	0	24	0	0	24	1	10
Aspergillus latus	0	0	0	0	5	2	0	0	0	16	23	3	30
Claroideoglomus	13	0	0	10	0	0	0	0	0	0	23	2	20
Conocybe	0	0	23	0	0	0	0	0	0	0	23	1	10
Tremella	0	0	23	0	0	0	0	0	0	0	23	1	10
Botryobasidium subcoronatum	0	0	0	0	0	0	0	22	0	0	22	1	10
Chrysosporium submersum	0	22	0	0	0	0	0	0	0	0	22	1	10
Pseudocenococcum floridanum	0	0	0	0	0	0	0	22	0	0	22	1	10
Oidiodendron periconioides	0	0	0	0	3	11	7	0	0	0	21	3	30
Angulomyces argentinensis	0	0	0	0	0	21	0	0	0	0	21	1	10
Arachnopeziza delicatula	0	0	0	0	0	0	0	21	0	0	21	1	10
Cladophialophora immunda	0	0	0	0	0	0	0	21	0	0	21	1	10
Knufia karalitana	0	0	0	0	0	0	0	0	21	0	21	1	10
Neocatenulostroma microsporum	0	0	0	0	0	0	0	21	0	0	21	1	10
Talaromyces minioluteus	0	0	0	0	0	0	0	21	0	0	21	1	10
Tilletiopsis washingtonensis	0	0	0	0	0	0	21	0	0	0	21	1	10
Coniophora olivacea	0	0	0	0	0	0	0	17	3	0	20	2	20
Entoloma platyphylloides	10	0	0	10	0	0	0	0	0	0	20	2	20
Torula masonii	0	13	0	7	0	0	0	0	0	0	20	2	20
Hyphodermella rosae	0	0	0	20	0	0	0	0	0	0	20	1	10
Symmetrospora	0	0	0	0	0	20	0	0	0	0	20	1	10
Nigrospora oryzae	0	0	0	0	0	5	0	0	8	6	19	3	30
Conocybe fuscimarginata	0	0	0	0	0	0	0	19	0	0	19	1	10
Periconiapseudobyssoides	0	0	0	19	0	0	0	0	0	0	19	1	10
Talaromyces diversiformis	0	0	0	0	0	19	0	0	0	0	19	1	10
Paraglomus	0	0	18	0	0	0	0	0	0	0	18	1	10
Penicillium glandicola	0	0	0	0	0	0	0	0	18	0	18	1	10
Rhizophagus clarus	18	0	0	0	0	0	0	0	0	0	18	1	10
Russula cessans	0	0	0	0	0	0	0	18	0	0	18	1	10
Capsaspora	0	0	0	0	0	6	0	0	0	11	17	2	20
Candelabrum brocchiatum	0	0	17	0	0	0	0	0	0	0	17	1	10
Harposporium bysmatosporum	0	0	0	0	0	0	17	0	0	0	17	1	10
Mycena pura	0	0	0	0	0	0	0	17	0	0	17	1	10
Mycena zephirus	0	0	0	0	0	0	0	17	0	0	17	1	10
Penicillium minnesotense	0	0	0	0	0	0	17	0	0	0	17	1	10
Podospora appendiculata	0	0	0	17	0	0	0	0	0	0	17	1	10
Sporobolomyces patagonicus	0	0	0	0	0	0	0	17	0	0	17	1	10
Triangularia longicaudata	0	17	0	0	0	0	0	0	0	0	17	1	10
Troposporella olivacea	0	0	0	0	0	0	0	17	0	0	17	1	10
Oidiodendron cereale	3	9	4	0	0	0	0	0	0	0	16	3	30
Paraphoma radicina	0	0	0	6	0	0	0	5	5	0	16	3	30
Naganishia antarctica	0	4	0	0	0	0	0	12	0	0	16	2	20
Volvopluteus gloiocephalus	0	0	0	0	0	0	0	10	6	0	16	2	20
Articulospora	0	0	0	0	0	0	0	16	0	0	16	1	10
Aspergillus penicillioides	0	0	0	0	0	0	0	0	0	16	16	1	10
Eleutherascus lectardii	0	0	0	16	0	0	0	0	0	0	16	1	10
Fusarium croci	0	0	0	16	0	0	0	0	0	0	16	1	10
Kurtzmanomyces tardus	0	0	0	0	0	0	0	0	16	0	16	1	10
Lipomyces starkeyi	0	0	0	0	0	0	0	0	16	0	16	1	10
Mycena amicta	0	0	0	0	0	0	0	16	0	0	16	1	10
Pseudogymnoascus	0	0	0	0	16	0	0	0	0	0	16	1	10
Savoryella paucispora	0	0	16	0	0	0	0	0	0	0	16	1	10
Didymosphaeria	0	0	8	7	0	0	0	0	0	0	15	2	20
Kochiomyces dichotomus	0	0	0	0	0	5	0	0	10	0	15	2	20
Pyrenochaetopsis	0	0	0	0	0	5	0	0	10	0	15	2	20
Arthrobotrys amerospora	0	0	0	0	0	0	0	0	0	15	15	1	10
Arthrobotrys oudemansii	0	15	0	0	0	0	0	0	0	0	15	1	10
Basidiobolus magnus	0	0	0	0	0	0	0	0	15	0	15	1	10
Bipolaris	0	0	0	0	0	0	0	0	15	0	15	1	10
Chalara	0	0	0	0	0	0	0	15	0	0	15	1	10
Coprinellus sabulicola	0	15	0	0	0	0	0	0	0	0	15	1	10
Cyphellophora fusarioides	0	15	0	0	0	0	0	0	0	0	15	1	10
Lecanicillium primulinum	0	0	0	0	0	15	0	0	0	0	15	1	10
Naganishia bhutanensis	0	0	0	0	0	0	0	0	15	0	15	1	10
Occultifur externus	0	0	0	0	0	15	0	0	0	0	15	1	10
Ochroconis mirabilis	0	0	0	0	0	0	15	0	0	0	15	1	10
Phialocephala fortinii	0	0	0	0	0	0	0	0	0	15	15	1	10
Solicoccozyma keelungensis	0	0	0	0	0	0	0	15	0	0	15	1	10
Xylaria	0	0	0	0	0	0	0	15	0	0	15	1	10
Darksidea	9	5	0	0	0	0	0	0	0	0	14	2	20
Paraphaeosphaeria minitans	0	0	0	0	0	0	0	3	11	0	14	2	20
Rhizopus arrhizus	0	0	10	4	0	0	0	0	0	0	14	2	20
Arthrobotrys	0	0	0	0	0	0	0	0	0	14	14	1	10
Bifiguratus adelaidae	0	0	14	0	0	0	0	0	0	0	14	1	10
Candida palmioleophila	0	0	0	0	14	0	0	0	0	0	14	1	10
Cordana bisbyi	0	0	0	14	0	0	0	0	0	0	14	1	10
Endophragmiella dimorphospora	14	0	0	0	0	0	0	0	0	0	14	1	10
Entorrhiza aschersoniana	14	0	0	0	0	0	0	0	0	0	14	1	10
Exophiala sideris	0	0	0	0	0	0	0	14	0	0	14	1	10
Minutisphaera japonica	14	0	0	0	0	0	0	0	0	0	14	1	10
Terfezia dunensis	0	0	0	0	0	0	0	14	0	0	14	1	10
Wilcoxina mikolae	0	0	0	0	0	0	0	14	0	0	14	1	10
Entyloma hieracii	0	0	0	0	0	10	3	0	0	0	13	2	20
Setosphaeria pedicellata	7	0	6	0	0	0	0	0	0	0	13	2	20
Aspergillus deflectus	0	0	13	0	0	0	0	0	0	0	13	1	10
Coprinus cordisporus	0	13	0	0	0	0	0	0	0	0	13	1	10
Monodictys arctica	13	0	0	0	0	0	0	0	0	0	13	1	10
Myrmecridium phragmitis	0	0	0	0	0	0	0	0	13	0	13	1	10
Paracylindrocarpon aloicola	0	0	0	0	0	0	0	0	13	0	13	1	10
Penicillium dierckxii	0	0	0	0	0	0	0	13	0	0	13	1	10
Penicillium raistrickii	0	13	0	0	0	0	0	0	0	0	13	1	10
Pleurotheciella	0	13	0	0	0	0	0	0	0	0	13	1	10
Teichospora thailandica	0	0	0	0	0	0	0	13	0	0	13	1	10
Tylospora	0	0	0	0	0	0	0	13	0	0	13	1	10
Ophiocordyceps arborescens	0	0	0	0	0	0	0	6	6	0	12	2	20
Aureobasidium	0	0	0	0	0	12	0	0	0	0	12	1	10
Exophiala lecanii-corni	0	0	0	0	0	12	0	0	0	0	12	1	10
Hawksworthiomyces hibbettii	0	0	0	12	0	0	0	0	0	0	12	1	10
Hymenoscyphus varicosporoides	0	0	12	0	0	0	0	0	0	0	12	1	10
Naganishia liquefaciens	0	0	0	0	0	0	0	12	0	0	12	1	10
Phialophora japonica	0	0	0	0	0	0	0	12	0	0	12	1	10
Plectania zugazae	0	0	0	0	0	0	0	12	0	0	12	1	10
Sarocladium kiliense	0	0	0	0	0	12	0	0	0	0	12	1	10
Sphaerobolus	0	0	0	0	0	0	0	0	12	0	12	1	10
Talaromyces rugulosus	0	0	0	12	0	0	0	0	0	0	12	1	10
Umbelopsis	0	0	0	0	0	0	0	12	0	0	12	1	10
Archaeorhizomyces	0	0	0	0	0	11	0	0	0	0	11	1	10
Conidiobolus coronatus	0	0	0	0	0	11	0	0	0	0	11	1	10
Coprinellus curtus	11	0	0	0	0	0	0	0	0	0	11	1	10
Endophragmiella constricta	0	11	0	0	0	0	0	0	0	0	11	1	10
Galerina	11	0	0	0	0	0	0	0	0	0	11	1	10
Kondoa malvinella	0	0	0	0	0	11	0	0	0	0	11	1	10
Nanoscypha	11	0	0	0	0	0	0	0	0	0	11	1	10
Pilidium anglicum	0	0	0	0	0	0	0	11	0	0	11	1	10
Sporoschisma	0	0	0	11	0	0	0	0	0	0	11	1	10
Terfezia	0	0	0	0	0	0	0	11	0	0	11	1	10
Xenopolyscytalum	0	0	0	0	0	0	0	11	0	0	11	1	10
Filobasidium	0	0	0	0	3	0	0	0	7	0	10	2	20
Aspergillus japonicus	0	0	0	0	0	10	0	0	0	0	10	1	10
Conidiobolus	0	0	0	0	0	10	0	0	0	0	10	1	10
Coprinopsis	0	0	0	0	0	0	0	0	10	0	10	1	10
Cortinarius	0	10	0	0	0	0	0	0	0	0	10	1	10
Curvularia gladioli	0	0	0	0	0	0	0	10	0	0	10	1	10
Cystofilobasidium infirmominiatum	0	0	0	0	0	0	10	0	0	0	10	1	10
Dominikia iranica	0	0	0	10	0	0	0	0	0	0	10	1	10
Gymnascella hyalinospora	0	0	0	0	0	0	0	0	10	0	10	1	10
Malassezia	0	0	10	0	0	0	0	0	0	0	10	1	10
Neosetophoma rosarum	0	0	0	0	0	0	0	10	0	0	10	1	10
Paecilomyces	10	0	0	0	0	0	0	0	0	0	10	1	10
Penicillifer diparietisporus	0	0	0	0	0	0	0	10	0	0	10	1	10
Purpureocillium lavendulum	0	0	0	0	0	0	0	10	0	0	10	1	10
Pyrenophora chaetomioides	0	0	0	0	0	0	0	10	0	0	10	1	10
Rhizopogon	0	0	0	0	0	0	0	10	0	0	10	1	10
Ruhlandiella	0	0	0	0	0	0	0	10	0	0	10	1	10
Sarocladium subulatum	0	0	0	0	0	10	0	0	0	0	10	1	10
Simplicillium	0	0	0	0	0	10	0	0	0	0	10	1	10
Striaticonidium synnematum	0	0	10	0	0	0	0	0	0	0	10	1	10
Talaromyces albobiverticillius	0	0	0	10	0	0	0	0	0	0	10	1	10
Trechispora cohaerens	0	0	0	0	0	0	0	10	0	0	10	1	10
Waitea	0	0	0	0	0	0	0	10	0	0	10	1	10
Burgoa	0	0	0	0	0	0	0	6	3	0	9	2	20
Athelia rolfsii	0	0	0	9	0	0	0	0	0	0	9	1	10
Blastobotrys mokoenaii	8	0	0	0	0	0	0	0	0	0	8	1	10
Udeniozyma	8	0	0	0	0	0	0	0	0	0	8	1	10
Coniocessia	5	0	0	2	0	0	0	0	0	0	7	2	20
Arthrinium pseudosinense	0	0	0	0	0	0	0	0	7	0	7	1	10
Gibberella pulicaris	0	0	0	0	0	7	0	0	0	0	7	1	10
Penicillium sclerotiorum	0	0	0	7	0	0	0	0	0	0	7	1	10
Pseudochaetosphaeronema pandanicola	0	0	0	0	0	0	0	0	0	7	7	1	10
Trichosporon	0	7	0	0	0	0	0	0	0	0	7	1	10
Monascella botryosa	6	0	0	0	0	0	0	0	0	0	6	1	10
Rhodotorula dairenensis	0	0	0	0	5	0	0	0	0	0	5	1	10
Fimetariella	0	0	0	0	0	0	0	0	0	4	4	1	10
Sarocladium	4	0	0	0	0	0	0	0	0	0	4	1	10
Calyptrozyma	0	0	0	0	0	3	0	0	0	0	3	1	10
Hannaella luteola	0	3	0	0	0	0	0	0	0	0	3	1	10
Nigrospora zimmermanii	0	0	0	0	0	0	3	0	0	0	3	1	10
Taphrina deformans	0	0	0	0	0	3	0	0	0	0	3	1	10
Hasegawazyma lactosa	0	0	2	0	0	0	0	0	0	0	2	1	10
Leucoagaricus leucothites	0	0	0	0	0	0	0	0	2	0	2	1	10
Rhodotorula mucilaginosa	0	0	0	0	0	0	0	2	0	0	2	1	10
