# Supplementary material for: Metabarcoding Analysis Reveals Microbial Diversity and Potential Soilborne Pathogens Associated with Almond Dieback and Decline
Source: Plants (Basel). 2025 Jul 26;14(15):2309. doi: 10.3390/plants14152309 (PMC12348373; doi:10.3390/plants14152309)
Supplement: Supplementary file 1 [file plants-14-02309-s001.zip › Supplementary Table 4.xlsx]

## Sheet: Supplementary Table 4
Pathogen	Potential Pathogen
Sample type	Soil
Genus or species\Sample name	A3	A4	A5	A6	A36S-37S	A39S-A40S-A41S	A42S-A45S	A46S	A47S	A48-49-50S	Total reads	Prevalence (samples, n)	Prevalence (%)	In the almond trees?
Pectobacterium carotovorum	0	0	0	0	0	0	14	0	0	0	14	1	10	No
Burkholderia	0	0	0	0	0	0	0	12	0	0	12	1	10	Yes
Leifsonia	11	14	0	0	0	22	0	48	0	0	95	4	40	Yes
Pantoea	0	0	0	0	0	78	31	17	0	81	207	4	40	Yes
Pseudomonas	0	12	10	131	1114	2338	7067	84	0	89	10845	8	80	Yes
Serratia	0	0	0	0	0	143	0	0	0	0	143	1	10	Yes
Xanthomonas	0	0	0	0	0	12	25	0	0	0	37	2	20	Yes
Abditibacterium	0	0	0	10	0	117	45	0	0	0	172	3	30
Absconditabacteriales (SR1)	0	0	0	0	0	14	0	0	0	0	14	1	10
Achromobacter	0	5	0	38	0	142	120	53	0	0	358	5	50
Acidibacter	0	0	0	0	678	1854	1591	337	304	204	4968	6	60
Acidicaldus	42	0	0	0	0	0	25	0	0	0	67	2	20
Acidiphilium	0	63	0	0	0	0	0	98	0	0	161	2	20
Acidipila	396	96	10	0	0	118	380	171	59	0	1230	7	70
Acidisoma	0	0	0	0	0	31	16	0	0	0	47	2	20
Acidocella	0	0	0	0	0	509	551	0	0	147	1207	3	30
Acidothermus	656	160	36	37	0	0	47	146	209	0	1291	7	70
Acidovorax	0	0	0	0	24	92	0	0	0	113	229	3	30
Acinetobacter	0	0	0	37	0	16	30	0	0	0	83	3	30
Acinetobacter rudis	0	0	0	0	0	0	51	0	0	0	51	1	10
Actinoallomurus	243	108	49	47	0	0	0	0	75	0	522	5	50
Actinoalloteichus	0	0	0	0	0	0	0	12	0	0	12	1	10
Actinocatenispora	9	27	0	0	0	45	0	0	0	0	81	3	30
Actinocatenispora sera	0	11	0	0	0	0	0	0	0	0	11	1	10
Actinocorallia	0	0	9	37	0	0	0	0	0	0	46	2	20
Actinocorallia longicatena	0	0	0	13	0	0	0	0	0	0	13	1	10
Actinomadura	23	32	68	26	0	254	0	0	0	164	567	6	60
Actinomycetospora	20	24	0	19	0	0	0	0	0	0	63	3	30
Actinophytocola	0	15	0	0	0	203	0	0	0	0	218	2	20
Actinoplanes	0	102	86	84	0	0	0	0	0	16	288	4	40
Actinoplanes regularis	0	0	0	0	0	13	0	0	0	0	13	1	10
Actinopolymorpha	7	12	10	0	0	0	0	0	0	0	29	3	30
Actinopolymorpha alba	0	24	0	6	0	0	0	0	0	0	30	2	20
Actinopolyspora	38	0	0	0	0	9	0	0	0	0	47	2	20
Actinospica	33	0	0	0	0	0	0	0	0	21	54	2	20
Adhaeribacter	0	13	0	107	0	0	0	35	17	0	172	4	40
Adhaeribacter terreus	0	0	0	10	0	0	0	0	0	0	10	1	10
ADurb.Bin063-1	0	0	0	0	0	53	0	85	245	0	383	3	30
Aeromicrobium	0	0	0	45	14	128	0	46	15	141	389	6	60
Aeromonas	0	0	0	0	0	9	0	0	0	19	28	2	20
Aestuariicella	0	0	0	0	20	0	0	0	0	20	40	2	20
Aetherobacter	0	0	69	29	0	0	0	26	0	0	124	3	30
Afipia	0	0	0	0	0	15	10	0	0	0	25	2	20
Aggregicoccus edonensis	0	0	0	19	0	0	0	0	0	0	19	1	10
Agromyces	0	0	12	107	0	36	0	0	0	0	155	3	30
Ahniella	0	0	0	0	0	13	0	0	0	27	40	2	20
Alcanivorax	0	0	0	0	0	0	26	0	0	0	26	1	10
Algoriphagus	0	0	0	11	0	0	22	0	0	42	75	3	30
Alicyclobacillus	64	0	0	0	0	0	14	0	0	0	78	2	20
Alkaliphilus	0	0	0	0	0	0	0	0	13	0	13	1	10
Alkanibacter	0	0	0	0	0	0	210	0	0	0	210	1	10
Allorhizobium-Neorhizobium-Pararhizobium-Rhizobium	0	41	69	394	114	524	348	412	35	0	1937	8	80
alphaI cluster	0	0	0	0	0	17	0	0	0	0	17	1	10
Alsobacter	0	17	0	0	0	0	0	0	0	0	17	1	10
Alsobacter metallidurans	0	0	7	16	0	0	0	0	0	0	23	2	20
Altererythrobacter	0	0	0	24	0	65	20	28	0	27	164	5	50
Alterococcus	0	0	0	0	209	252	266	0	0	54	781	4	40
Amaricoccus	0	0	11	17	5	311	42	0	0	61	447	6	60
Aminobacter	0	0	0	0	0	26	20	0	0	0	46	2	20
Ammoniphilus	189	229	46	95	0	0	0	25	214	18	816	7	70
Amphiplicatus	0	0	0	0	27	0	67	0	0	204	298	3	30
Amycolatopsis	21	16	0	19	0	71	0	36	0	0	163	5	50
Amycolatopsis pigmentata	0	19	40	36	0	0	0	0	0	0	95	3	30
Anaerocolumna	0	0	24	19	0	13	0	0	0	0	56	3	30
Anaerolinea	0	0	19	65	0	0	0	0	19	0	103	3	30
Anaeromyxobacter	37	38	59	181	0	30	0	126	98	0	569	7	70
Anaerosalibacter	0	0	0	0	0	0	0	7	53	0	60	2	20
Anaerosporobacter	0	0	0	26	0	0	0	0	0	0	26	1	10
Anaerosporomusa	0	0	0	14	0	0	0	0	0	0	14	1	10
Anaerovorax	0	0	0	12	0	0	0	0	0	0	12	1	10
Ancylothrix terrestris	0	0	0	0	0	29	39	0	0	0	68	2	20
Aneurinibacillus	0	0	0	0	0	0	0	0	77	0	77	1	10
Angustibacter	0	35	0	0	0	18	0	0	0	0	53	2	20
Antricoccus	0	0	0	0	0	14	0	0	0	0	14	1	10
Aquabacterium	0	0	0	24	0	0	0	0	0	0	24	1	10
Aquaspirillum	0	0	0	0	0	31	0	0	0	0	31	1	10
Aquicella	41	0	31	0	0	182	0	0	57	0	311	4	40
Aquisphaera	405	283	148	233	63	904	391	249	361	0	3037	9	90
Arachidicoccus	0	0	0	0	0	228	378	0	0	0	606	2	20
Archangium	0	23	26	91	0	14	0	36	0	0	190	5	50
Archangium gephyra	0	0	71	41	0	0	0	0	0	0	112	2	20
Archangium violaceum	0	0	0	18	0	0	0	0	0	0	18	1	10
Arcticibacter	0	0	0	103	0	0	0	54	0	0	157	2	20
Arenibacter	0	0	0	0	14	0	0	0	0	0	14	1	10
Arenimonas	0	0	0	14	0	0	0	12	0	0	26	2	20
Aridibacter	0	0	15	83	0	51	10	0	10	0	169	5	50
Aridibacter kavangonensis	0	0	0	0	0	24	0	0	0	0	24	1	10
Armatimonadales	0	0	0	0	0	114	83	14	8	146	365	5	50
Arthrobacter	36	251	0	0	0	4	792	51	77	0	1211	6	60
Arthrobacter alpinus	0	0	0	0	34	0	0	0	0	0	34	1	10
Arthrobacter crystallopoietes	0	0	18	60	0	0	0	25	0	0	103	3	30
Arthrobacter deserti	0	0	0	24	0	0	0	0	0	0	24	1	10
Arthronema africanum	0	0	0	0	0	31	7	0	0	0	38	2	20
Arthronema SAG 12.89	0	0	0	0	0	30	46	0	0	0	76	2	20
Asticcacaulis	17	23	0	0	0	268	84	61	0	6	459	6	60
Aurantisolimonas	0	0	0	18	0	0	21	0	0	0	39	2	20
Aurantisolimonas haloimpatiens	0	0	0	15	0	0	0	0	0	0	15	1	10
Aureimonas	0	0	0	0	0	0	0	0	0	44	44	1	10
Azohydromonas	0	19	0	29	0	0	0	0	0	0	48	2	20
Azospirillum	0	0	0	48	0	29	0	0	0	21	98	3	30
Babeliaceae	7	0	0	0	0	28	0	0	93	0	128	3	30
Babeliales	0	0	0	0	0	60	9	0	0	0	69	2	20
Bacillus	5865	4467	5792	4293	80	562	197	1935	4496	15	27702	10	100
Bacillus asahii	18	0	0	0	0	0	0	0	0	0	18	1	10
Bacillus azotoformans	0	0	0	317	0	0	0	0	0	0	317	1	10
Bacillus foraminis	57	17	0	16	0	0	0	0	0	0	90	3	30
Bacillus funiculus	0	0	0	0	0	0	0	0	10	0	10	1	10
Bacillus gibsonii	0	30	12	14	0	11	0	0	0	0	67	4	40
Bacillus gottheilii	0	0	0	0	0	0	0	0	62	0	62	1	10
Bacillus humi	50	26	0	0	0	0	0	0	124	0	200	3	30
Bacillus lentus	76	45	31	0	0	0	0	0	16	0	168	4	40
Bacillus muralis	0	0	21	0	0	0	0	10	101	0	132	3	30
Bacillus nealsonii	41	0	0	0	0	0	0	0	0	0	41	1	10
Bacillus panacisoli	51	27	0	0	0	0	0	0	0	0	78	2	20
Bacillus psychrosaccharolyticus	43	63	0	0	0	0	0	0	0	0	106	2	20
Bacillus shackletonii	0	0	0	0	0	0	0	27	45	35	107	3	30
Bacillus simplex	11	0	0	0	0	0	0	0	57	0	68	2	20
Bacillus sporothermodurans	15	0	0	0	0	0	0	0	0	0	15	1	10
Bacillus thermolactis	0	14	0	0	0	0	0	0	0	0	14	1	10
Bacillusorothermodurans	0	0	0	0	0	0	0	38	70	0	108	2	20
bacteriap25	0	0	0	0	0	0	0	37	54	0	91	2	20
Bacteriovorax	0	0	0	10	24	0	36	16	0	19	105	5	50
Bauldia	0	0	101	26	277	591	471	9	61	28	1564	8	80
Bdellovibrio	37	45	17	36	70	290	297	30	41	39	902	10	100
Bdellovibrio bacteriovorus	0	0	0	0	0	23	38	0	0	0	61	2	20
Bdellovibrio exovorus	0	0	0	0	0	0	0	10	0	0	10	1	10
Bdellovibrionales bacterium	0	0	0	0	0	0	16	0	0	55	71	2	20
Belnapia	0	0	0	0	0	0	0	0	0	19	19	1	10
Bhargavaea	0	10	0	0	0	0	0	0	12	0	22	2	20
BIrii41	0	0	0	0	234	838	323	36	16	38	1485	6	60
BIyi10	0	0	0	0	25	0	0	0	0	51	76	2	20
Blastocatella	0	0	0	16	0	15	0	0	0	26	57	3	30
Blastococcus	8	130	35	100	0	0	0	57	38	0	368	6	60
Blastopirellula	0	0	0	0	0	35	112	0	0	45	192	3	30
Blfdi19	0	0	0	0	0	10	0	0	0	0	10	1	10
Bordetella	6	0	0	0	0	134	172	0	0	35	347	4	40
Bosea	0	0	0	14	0	174	1137	0	0	0	1325	3	30
Brachybacterium	0	0	0	0	0	72	11	0	0	0	83	2	20
Bradyrhizobium	358	256	224	361	24	590	209	622	250	288	3182	10	100
Brevibacillus	0	0	0	28	0	0	0	0	10	0	38	2	20
Brevibacterium	0	0	0	0	9	28	18	0	0	45	100	4	40
Brevifollis	0	0	0	0	0	22	6	0	0	0	28	2	20
Brevundimonas	0	0	0	0	0	19	10	0	0	79	108	3	30
Brevundimonas diminuta	0	0	0	0	0	0	16	0	0	0	16	1	10
Bryobacter	869	1137	560	754	131	940	623	1107	923	28	7072	10	100
BSV26	0	0	0	0	0	9	14	0	59	0	82	3	30
Burkholderia multivorans	0	0	0	0	0	19	0	0	0	0	19	1	10
Burkholderia-Caballeronia-Paraburkholderia	142	92	21	14	0	813	376	529	61	0	2048	8	80
Bythopirellula	0	0	0	0	0	0	27	0	0	0	27	1	10
Caballeronia sordidicola	0	0	0	0	17	21	0	0	0	42	80	3	30
Caballeronia zhejiangensis	0	17	27	21	0	30	47	31	6	0	179	7	70
Caenimonas	0	0	0	0	0	0	0	34	0	0	34	1	10
Caenorhabditis elegans	0	0	0	0	0	0	47	0	0	0	47	1	10
Caldicoprobacter	0	0	0	0	0	0	0	0	11	0	11	1	10
Caldilineaceae	0	0	35	61	0	70	0	0	0	0	166	3	30
Camelimonas	0	0	0	0	0	32	20	0	0	0	52	2	20
Candidatus Adlerbacteria	657	0	66	0	397	655	625	0	190	80	1892	5	50
Candidatus Alysiosphaera	0	34	25	49	0	117	44	0	0	118	279	3	30
Candidatus Amoebophilus	0	0	0	0	0	0	0	0	0	92	92	1	10
Candidatus Azambacteria	13	0	0	0	0	223	14	0	127	117	481	4	40
Candidatus Berkiella	0	0	0	0	21	27	0	0	0	0	48	2	20
Candidatus Campbellbacteria	0	0	0	0	34	0	0	0	0	118	152	2	20
Candidatus Captivus	0	0	0	0	0	10	0	0	0	0	10	1	10
Candidatus Jorgensenbacteria	0	0	0	0	0	56	16	0	0	0	72	2	20
Candidatus Kaiserbacteria	127	0	51	0	325	914	702	6	165	39	2151	6	60
Candidatus Koribacter	58	104	57	102	0	0	0	72	389	0	321	4	40
Candidatus Kuenenbacteria	17	0	0	0	0	0	0	0	0	0	17	1	10
Candidatus Levybacteria	38	7	11	0	0	0	0	0	0	0	56	3	30
Candidatus Lloydbacteria	0	0	0	0	0	0	0	0	23	0	23	1	10
Candidatus Magasanikbacteria	0	0	0	0	5	198	75	0	0	14	292	4	40
Candidatus Megaira	0	0	0	0	0	15	12	0	0	0	27	2	20
Candidatus Moranbacteria	0	0	0	0	29	0	15	0	0	62	106	3	30
Candidatus Nitrocosmicus	0	0	10	0	0	0	0	0	0	0	10	1	10
Candidatus Nomurabacteria	30	0	22	0	102	334	121	29	12	73	671	6	60
Candidatus Nostocoida	0	0	0	0	0	19	0	0	0	0	19	1	10
Candidatus Obscuribacter	0	0	0	0	0	29	0	0	0	0	29	1	10
Candidatus Omnitrophus	0	0	0	0	16	10	0	0	0	0	26	2	20
Candidatus Ovatusbacter	0	0	0	0	0	0	0	0	0	131	131	1	10
Candidatus Pacebacteria	0	0	0	0	32	21	0	0	0	60	113	3	30
Candidatus Paracaedibacter	0	0	0	0	0	11	0	0	0	0	11	1	10
Candidatus Peribacteria	17	0	0	0	7	0	13	0	0	20	40	3	30
Candidatus Protochlamydia	19	14	28	28	0	87	42	45	72	0	246	4	40
Candidatus Saccharimonas	0	0	0	0	0	18	50	0	0	0	68	2	20
Candidatus Soleaferrea	10	0	0	0	0	0	0	0	0	0	10	1	10
Candidatus Solibacter	243	1171	331	418	33	662	298	397	1006	163	2559	6	60
Candidatus Staskawiczbacteria	0	0	0	0	0	19	0	0	0	0	19	1	10
Candidatus Tenderia	0	0	0	0	111	0	21	0	0	35	167	3	30
Candidatus Udaeobacter	87	1049	1442	1939	0	0	0	1147	1395	0	4517	4	40
Candidatus Uhrbacteria	0	0	68	0	0	97	43	0	0	0	140	2	20
Candidatus Vogelbacteria	0	0	0	0	0	23	0	0	0	7	30	2	20
Candidatus Woesebacteria	0	0	0	0	0	10	0	0	0	0	10	1	10
Candidatus Xiphinematobacter	130	19	0	0	0	65	29	177	19	0	290	4	40
Candidatus Yanofskybacteria	16	0	0	0	13	0	33	0	0	0	46	2	20
Candidatus Zambryskibacteria	0	0	0	0	0	40	0	0	0	0	40	1	10
Candidimonas humi	0	0	0	0	0	48	85	0	0	0	133	2	20
Carnobacterium	0	0	0	0	0	157	20	0	0	0	177	2	20
Caryophanon	47	26	0	0	0	0	0	0	0	0	73	2	20
Catenulispora	0	0	0	0	0	0	0	14	0	0	14	1	10
Catenulispora rubra	26	0	0	0	0	0	0	0	0	0	26	1	10
Caulobacter	0	0	0	35	0	73	83	53	0	0	244	4	40
Cavicella	0	0	0	0	0	19	18	0	0	0	37	2	20
Cellulomonas	0	0	18	41	0	87	33	0	0	0	179	4	40
Cellulosimicrobium	0	0	0	0	0	15	0	0	0	0	15	1	10
Cellvibrio	0	0	0	12	116	170	126	47	9	0	480	6	60
Cellvibrio diazotrophicus	0	0	0	0	18	0	0	0	0	61	79	2	20
Cephaloticoccus	16	0	0	0	0	23	17	0	0	0	56	3	30
Cerasibacillus	0	0	0	0	0	0	0	0	10	0	10	1	10
Cerasicoccus	0	0	0	0	0	24	13	0	0	0	37	2	20
Chitinimonas viridis	0	0	0	0	0	0	0	0	0	20	20	1	10
Chitinophaga	0	0	0	29	0	282	0	252	0	15	578	4	40
Chitinophaga filiformis	0	13	0	14	0	0	0	0	0	0	27	2	20
Chitinophaga pinensis	0	0	0	0	0	0	0	46	0	0	46	1	10
Chitinophaga rupis	0	0	0	0	0	0	0	21	0	0	21	1	10
Chitinophaga taiwanensis	0	0	0	0	0	19	0	0	0	0	19	1	10
Chlamydiaceae	0	0	0	0	0	0	0	0	28	0	28	1	10
Chlorella	20	0	0	0	0	0	0	0	0	0	20	1	10
Chloroflexi bacterium	0	22	0	0	0	0	0	0	0	0	22	1	10
Chloronema	0	0	0	0	0	6	0	0	0	14	20	2	20
Chryseobacterium	0	0	0	0	0	151	26	0	0	0	177	2	20
Chryseobacterium hagamense	0	0	0	0	0	18	0	0	0	0	18	1	10
Chryseolinea	15	0	0	21	0	915	296	37	0	247	1531	6	60
Chthoniobacter	0	468	114	689	0	487	187	566	81	0	2592	7	70
Chthonomonadales	0	0	0	0	0	32	37	17	0	0	86	3	30
Chthonomonas	64	181	60	65	0	66	0	55	106	0	597	7	70
Chujaibacter	822	22	0	0	0	504	1538	0	0	0	2886	4	40
Chungangia	29	10	0	0	0	0	0	0	11	0	50	3	30
Citrifermentans	0	0	36	0	0	0	0	0	48	0	84	2	20
Clostridiales bacterium	0	0	0	0	0	0	0	0	30	0	30	1	10
Clostridioides mangenotii	0	0	0	0	0	0	0	0	13	0	13	1	10
Clostridium	123	77	219	540	0	25	0	0	0	0	984	5	50
Clostridium beijerinckii	0	0	0	12	0	0	0	0	0	0	12	1	10
Clostridium botulinum	0	0	0	0	0	0	0	0	18	0	18	1	10
Clostridium butyricum	0	18	0	0	0	0	0	0	0	0	18	1	10
Clostridium frigidicarnis	15	0	0	0	0	0	0	0	0	0	15	1	10
Clostridium magnum	10	0	0	28	0	0	0	0	27	0	65	3	30
Clostridium sensu stricto 1	0	0	0	0	0	34	0	9	114	0	157	3	30
Clostridium sensu stricto 10	0	0	0	0	0	0	0	0	26	0	26	1	10
Clostridium sensu stricto 12	0	0	0	0	0	0	0	0	11	0	11	1	10
Clostridium sensu stricto 13	0	0	0	0	5	0	0	0	103	40	148	3	30
Clostridium sensu stricto 9	0	0	0	0	0	0	0	14	65	0	79	2	20
Clostridium tunisiense	0	0	0	0	0	0	0	0	16	0	16	1	10
Cohnella	76	60	47	29	0	24	22	45	107	0	410	8	80
Comamonas terrigena	0	0	0	0	0	0	99	0	0	0	99	1	10
Comamonas testosteroni	0	0	0	0	0	0	659	0	0	0	659	1	10
Conexibacter	969	463	64	126	0	167	202	181	101	0	2273	8	80
Coraliomargarita	0	0	0	0	0	84	0	0	0	0	84	1	10
Corallococcus	0	0	9	16	0	12	0	0	0	0	37	3	30
Coxiella	12	0	0	0	0	20	10	0	12	0	54	4	40
Crocinitomix	0	0	0	0	0	15	0	0	0	0	15	1	10
Crossiella	82	88	0	0	0	0	0	43	46	0	259	4	40
Cylindrospermum stagnale	0	0	32	0	0	0	0	0	0	0	32	1	10
Cytophaga	0	0	0	0	0	403	0	20	8	54	485	4	40
Cytophaga hutchinsonii	0	0	0	0	0	0	0	0	10	0	10	1	10
Cytophagaceae	0	0	0	0	0	0	0	20	0	0	20	1	10
Cytophagaceae bacterium	0	0	0	0	11	0	0	0	0	66	77	2	20
Dactylosporangium	0	56	88	28	0	0	0	23	14	0	209	5	50
Defluviicoccus	0	0	14	63	0	10	0	0	0	0	87	3	30
Delftia	0	0	0	0	0	0	110	0	0	0	110	1	10
Demequina	0	0	0	0	71	71	57	0	0	0	199	3	30
Desemzia	0	0	0	10	0	0	0	0	0	0	10	1	10
Desmonostoc PCC-7422	0	0	0	0	0	189	186	0	0	0	375	2	20
Desulfosporosinus	3	0	0	11	0	0	17	0	64	0	95	4	40
Devosia	300	171	85	116	331	1659	902	217	98	0	3879	9	90
Devosia riboflavina	0	0	0	0	0	26	0	0	0	24	50	2	20
Diplosphaera	0	0	0	0	97	0	0	0	0	0	97	1	10
Dojkabacteria	0	0	0	0	177	44	28	0	0	19	268	4	40
Dokdonella	0	14	36	13	10	196	73	0	41	12	395	8	80
Dokdonella ginsengisoli	0	0	0	0	0	0	11	0	0	0	11	1	10
Domibacillus	0	0	0	0	0	9	0	0	14	0	23	2	20
Dongia	76	10	75	51	0	427	158	23	58	0	878	8	80
Dongia rigui	0	0	0	0	0	9	33	0	0	0	42	2	20
DS-100	0	0	0	0	0	66	15	0	0	0	81	2	20
DSSD61	0	0	0	0	0	12	30	0	0	0	42	2	20
Duganella	0	0	0	0	0	59	0	28	40	0	127	3	30
Dyadobacter	0	17	0	10	39	36	22	0	0	0	124	5	50
Dyadobacter fermentans	0	0	0	0	0	12	0	0	0	0	12	1	10
Dyella	66	76	0	40	0	202	174	88	0	5	651	7	70
Dysgonomonas	0	0	0	0	0	28	23	0	0	0	51	2	20
Dysgonomonas alginatilytica	0	0	0	0	0	35	5	0	0	0	40	2	20
Edaphobacter	48	18	0	0	0	143	127	25	36	0	397	6	60
Edaphobaculum	25	236	14	67	66	274	189	89	48	77	1085	10	100
Edaphobaculum flavum	0	0	0	29	0	0	0	0	0	0	29	1	10
EF100-94H03	0	0	0	0	0	0	0	0	0	20	20	1	10
Elev-16S-1166	0	0	0	0	15	0	0	0	0	0	15	1	10
Elizabethkingia	0	0	0	0	0	0	17	0	0	0	17	1	10
Ellin516	0	0	0	0	0	108	28	43	95	0	274	4	40
Ellin517	0	0	0	0	14	18	67	28	28	181	336	6	60
Ellin6055	0	0	0	0	0	0	0	41	0	0	41	1	10
Ellin6067	0	0	0	0	0	111	34	126	59	0	330	4	40
Empedobacter	0	0	0	0	0	0	75	0	0	0	75	1	10
Empedobacter brevis	37	0	0	0	0	0	0	0	0	0	37	1	10
Emticicia	0	0	0	0	0	14	7	0	0	0	21	2	20
Enterobacter	0	0	14	38	0	26	0	0	0	0	78	3	30
Enterococcus	0	0	0	0	0	26	0	0	0	0	26	1	10
Entotheonellaceae	0	0	0	0	0	0	0	19	0	0	19	1	10
env.OPS 17	0	0	0	0	22	0	0	0	0	68	90	2	20
Epipyxis	0	13	0	0	0	0	0	0	0	0	13	1	10
Erodium rupestre	0	10	0	0	0	0	0	0	0	0	10	1	10
Erysipelatoclostridium	0	0	0	0	0	29	0	0	0	0	29	1	10
Ettlia pseudoalveolaris	0	4	0	0	0	0	0	0	0	0	4	1	10
Exiguobacterium undae	0	0	0	0	0	0	27	0	0	0	27	1	10
Falsirhodobacter	0	0	0	0	26	0	0	0	0	0	26	1	10
Ferrovibrio	0	0	0	0	16	0	0	0	0	39	55	2	20
Ferruginibacter	0	30	0	52	15	103	90	52	0	0	342	6	60
Fictibacillus	0	0	24	7	0	0	0	0	0	0	31	2	20
Filimonas	0	0	0	0	0	0	0	26	0	0	26	1	10
Fimbriiglobus	0	16	87	60	135	206	82	0	15	88	689	8	80
Fimbriimonadaceae	0	0	0	0	0	80	21	16	10	0	127	4	40
Flavisolibacter	0	271	116	694	0	0	21	260	52	0	1414	6	60
Flavisolibacter ginsengisoli	0	0	0	69	0	0	0	0	0	0	69	1	10
Flavisolibacter tropicus	0	0	0	30	0	0	0	0	0	0	30	1	10
Flavitalea	0	20	21	57	0	60	32	68	13	0	271	7	70
Flavobacterium	0	163	12	46	105	1749	957	361	27	0	3420	8	80
Flavobacterium arsenatis	0	0	0	0	0	17	0	0	0	25	42	2	20
Flavobacterium caeni	0	0	0	0	0	0	0	17	0	0	17	1	10
Flavobacterium cutihirudinis	0	0	0	0	0	13	13	0	0	0	26	2	20
Flavobacterium flevense	0	0	0	0	63	0	0	0	0	0	63	1	10
Flavobacterium ginsengisoli	0	0	0	0	0	28	29	0	0	0	57	2	20
Flavobacterium johnsoniae	0	0	0	0	0	17	10	0	0	0	27	2	20
Flavobacterium lindanitolerans	0	0	0	0	0	0	25	0	0	0	25	1	10
Flavobacterium ponti	0	0	0	0	18	0	0	0	0	0	18	1	10
Flavobacterium resistens	0	0	0	0	0	69	116	0	0	0	185	2	20
Flavobacterium seoulense	0	0	0	0	0	106	48	0	0	0	154	2	20
Flavobacterium terrigena	0	0	0	0	0	0	0	0	10	0	10	1	10
Flavobacterium ummariense	0	0	0	0	0	19	51	0	0	0	70	2	20
Flavobacterium urocaniciphilum	0	0	0	0	0	0	8	0	0	26	34	2	20
Flexivirga	0	0	0	0	0	23	147	0	0	0	170	2	20
Fluviicola	0	0	0	10	134	5	68	67	10	43	337	7	70
Fonticella	25	0	32	42	0	0	0	0	222	0	321	4	40
Frankiales	0	0	0	0	0	46	0	0	0	0	46	1	10
Frateuria	0	32	30	0	0	0	0	54	16	0	132	4	40
Frateuria terrea	0	17	0	20	0	0	0	0	0	0	37	2	20
Gaiella	0	102	321	309	0	17	0	11	23	56	839	7	70
Galbitalea	0	0	0	24	0	0	0	0	0	0	24	1	10
Geminicoccus	0	0	0	27	0	0	0	0	0	0	27	1	10
Gemmata	510	871	923	926	324	2613	824	363	1109	145	8608	10	100
Gemmataceae	0	0	0	0	0	0	18	0	0	0	18	1	10
Gemmatimonadetes bacterium	45	5	16	0	0	0	0	0	0	0	66	3	30
Gemmatimonas	154	575	319	591	0	119	37	181	183	60	2219	9	90
Gemmobacter	0	0	0	0	0	213	0	0	0	0	213	1	10
Geobacter	0	0	13	13	0	0	0	0	24	0	50	3	30
Geodermatophilus	97	171	46	78	0	0	8	70	57	0	527	7	70
Geothrix	0	0	0	0	0	15	0	0	0	0	15	1	10
Gitt-GS-136	0	0	0	0	0	0	0	0	94	0	94	1	10
Gloeobacter PCC-7421	0	0	0	0	0	71	0	0	0	0	71	1	10
Glutamicibacter	0	0	0	0	0	15	28	0	0	0	43	2	20
Glycomyces	0	0	0	8	0	0	0	10	8	0	26	3	30
Gordonia	0	0	0	0	0	144	55	0	0	0	199	2	20
Gracilibacter	0	0	0	0	0	0	0	0	20	0	20	1	10
Gracilibacteria	0	0	0	0	25	36	18	0	0	0	79	3	30
Granulicella	81	45	0	0	0	409	448	129	20	0	1132	6	60
Group 1.1c	0	0	0	0	0	0	0	0	13	0	13	1	10
Gryllotalpicola	0	0	0	0	0	0	24	0	0	0	24	1	10
GW2011 GWC1 47 15	0	0	0	0	0	0	10	0	0	0	10	1	10
Haematococcus lacustris	18	0	0	0	0	0	0	0	0	0	18	1	10
Haliangium	171	262	224	210	30	371	153	99	105	0	1625	9	90
Haliscomenobacter	0	0	0	0	0	21	0	0	0	0	21	1	10
Halomonas	0	0	0	0	0	4	10	0	0	0	14	2	20
Hamadaea tsunoensis	0	0	104	26	0	0	0	0	0	0	130	2	20
Herbaspirillum	0	0	0	0	0	0	0	0	0	31	31	1	10
Herpetosiphon	0	0	7	22	0	11	0	0	0	0	40	3	30
Hirschia	0	0	0	0	119	404	156	0	24	12	715	5	50
Holophaga	16	0	0	0	0	0	0	0	0	0	16	1	10
HSB OF53-F07	0	0	0	0	0	0	0	23	0	0	23	1	10
Humibacter	0	0	0	0	0	133	573	0	0	0	706	2	20
Humibacter antri	0	0	0	0	0	14	0	0	0	0	14	1	10
Hyaloperonospora arabidopsidis	0	0	0	0	17	8	3	0	0	0	28	3	30
Hydrogenedensaceae	0	0	0	0	42	68	38	0	0	32	180	4	40
Hydrogenophaga	0	0	0	0	0	0	80	0	0	0	80	1	10
Hydrogenophaga intermedia	0	0	0	0	6	7	0	0	0	0	13	2	20
Hymenobacter	0	0	0	10	0	0	0	0	0	0	10	1	10
Hymenobacter monticola	0	0	0	0	0	0	0	15	0	0	15	1	10
Hyphomicrobium	25	77	150	116	243	493	310	25	54	0	1493	9	90
Hyphomicrobium denitrificans	0	39	0	0	0	42	163	0	23	0	267	4	40
Hyphomicrobium vulgare	0	0	0	0	32	0	0	0	0	0	32	1	10
Hypsibius dujardini	0	0	0	0	0	0	0	0	0	17	17	1	10
Iamia	0	0	0	0	51	170	48	0	10	10	289	5	50
Ideonella	0	14	0	0	0	0	0	0	0	0	14	1	10
Ignavibacterium	0	0	0	0	0	0	0	0	21	0	21	1	10
Ilumatobacter	0	0	53	102	84	133	147	0	0	0	519	5	50
Imperialibacter	0	0	0	0	34	0	4	0	0	0	38	2	20
Incertae Sedis	0	0	0	0	4	13	0	0	0	0	17	2	20
Inquilinus	0	0	0	0	0	0	0	14	0	0	14	1	10
Inquilinus limosus	0	0	0	0	0	0	0	0	13	0	13	1	10
Isoptericola	0	0	0	0	15	0	0	0	0	0	15	1	10
Janthinobacterium	0	0	0	0	0	253	0	0	0	0	253	1	10
Janthinobacterium lividum	0	0	0	0	0	45	0	0	0	0	45	1	10
Jatrophihabitans	125	196	64	49	0	62	100	71	24	0	691	8	80
Kaistia	0	0	0	6	10	55	29	0	0	0	100	4	40
Kamptonema PCC-6407	0	0	0	0	0	53	19	0	0	0	72	2	20
Kapabacteriales	0	0	0	0	27	137	32	24	28	0	248	5	50
Ketobacter	0	0	0	0	11	0	0	0	0	0	11	1	10
Kineosporia	14	28	16	0	0	0	16	15	0	0	89	5	50
Krasilnikovia	15	56	0	0	0	0	0	0	0	0	71	2	20
Kribbella	21	31	252	183	0	547	0	79	54	0	1167	7	70
Kroppenstedtia	0	0	0	0	0	0	0	0	15	0	15	1	10
Ktedonobacter	112	9	0	0	0	210	10	214	40	0	595	6	60
Ktedonobacterales	0	0	0	0	0	0	0	53	0	0	53	1	10
Ktedonobacterales bacterium	13	0	0	0	0	0	0	0	0	0	13	1	10
Labilithrix luteola	0	0	8	8	0	0	0	0	0	0	16	2	20
Labrys	0	0	19	29	0	16	0	31	5	0	100	5	50
Lachnoclostridium	22	10	0	0	0	0	0	0	12	0	44	3	30
Lacunisphaera	60	0	38	25	419	1713	400	60	29	0	2744	8	80
Latescibacteraceae	0	0	0	0	0	0	24	0	0	0	24	1	10
Latescibacterota	0	0	0	0	0	0	12	0	0	0	12	1	10
Leadbetterella	0	0	0	0	0	0	13	0	0	0	13	1	10
Legionella	53	0	0	21	0	239	18	21	0	0	352	5	50
Legionella donaldsonii	0	0	0	0	0	96	21	0	0	0	117	2	20
Legionella norrlandica	0	0	21	0	0	0	0	0	0	0	21	1	10
Lentimicrobium	0	0	0	0	0	0	0	0	25	0	25	1	10
Leptolinea	0	0	10	0	0	0	0	0	0	0	10	1	10
Leptolyngbya	0	0	0	11	0	0	0	0	0	0	11	1	10
Leptolyngbya ANT.L52.2	0	0	0	0	0	368	186	0	0	0	554	2	20
Leptolyngbya PCC-6306	0	0	0	0	0	26	10	0	0	0	36	2	20
Leptolyngbyaceae	0	0	0	0	0	11	0	0	0	0	11	1	10
Leptospiraceae	0	0	0	0	0	7	0	0	0	0	7	1	10
Leucobacter	0	0	0	0	0	48	0	0	0	0	48	1	10
Lewinella	0	0	0	0	26	18	8	0	0	0	52	3	30
Limibaculum	0	0	11	0	0	0	0	0	0	0	11	1	10
Limnobacter	0	0	0	0	22	10	0	0	0	0	32	2	20
Limnochordaceae	0	0	0	0	0	0	0	0	11	0	11	1	10
Listeria	0	0	0	0	0	0	16	0	0	0	16	1	10
Litorilinea	0	0	23	42	35	0	11	0	0	0	111	4	40
Longimicrobiaceae	0	0	11	0	29	0	33	0	0	0	73	3	30
Luedemannella	0	0	11	9	0	0	0	0	0	0	20	2	20
Luteibacter	0	0	0	0	0	38	16	73	11	0	138	4	40
Luteimonas	0	0	0	0	0	13	0	0	0	37	50	2	20
Luteitalea	0	0	0	36	0	35	0	0	0	0	71	2	20
Luteolibacter	0	13	12	60	75	396	325	22	14	31	948	9	90
Lutispora	0	0	8	22	0	0	0	0	28	0	58	3	30
Lysinibacillus	171	206	32	43	0	0	0	10	52	0	514	6	60
Lysobacter	0	29	19	275	0	0	0	77	13	0	413	5	50
Lysobacter pocheonensis	0	0	0	0	0	124	81	0	0	0	205	2	20
Magnetospirillum	0	0	0	25	0	0	0	0	0	0	25	1	10
Marinoscillum furvescens	0	0	0	0	71	0	0	0	0	0	71	1	10
Marmoricola	0	0	37	58	0	0	0	10	0	0	105	3	30
Massilia	0	122	29	151	0	22	56	969	304	0	1653	7	70
Massilia albidiflava	0	0	0	0	0	0	10	0	0	0	10	1	10
Massilia dura	0	13	0	0	0	0	0	0	0	0	13	1	10
Melghirimyces	0	0	0	0	0	0	0	0	19	0	19	1	10
Mesorhizobium	16	0	51	110	188	345	22	128	108	0	968	8	80
Mesorhizobium plurifarium	0	0	0	0	0	51	0	0	0	0	51	1	10
Methanosarcina	0	0	0	11	0	0	0	0	0	0	11	1	10
Methylibium	0	0	15	13	0	0	0	0	0	0	28	2	20
Methylobacillus	0	0	0	0	20	11	6	0	0	0	37	3	30
Methylobacter	0	0	0	0	0	0	0	0	11	0	11	1	10
Methylobacterium soli	0	0	0	0	0	0	0	24	0	0	24	1	10
Methylobacterium-methylorubrum	0	25	11	10	0	3	10	49	0	0	108	6	60
Methyloligellaceae	0	0	0	0	0	0	0	0	30	0	30	1	10
Methylomicrobium	0	0	0	15	0	0	0	0	0	0	15	1	10
Methylophaga	0	0	0	0	14	0	0	0	0	0	14	1	10
Methylophilus	0	0	0	0	0	13	0	0	0	0	13	1	10
Methylorosula	0	52	0	39	0	0	0	40	12	0	143	4	40
Methylotenera	0	0	0	0	13	33	49	0	0	9	104	4	40
Methylovirgula	49	0	0	0	0	85	185	0	0	0	319	3	30
Micavibrio aeruginosavorus	0	0	0	0	0	11	13	0	0	0	24	2	20
Microbacterium	0	0	0	56	0	303	86	0	0	0	445	3	30
Microbispora	0	18	29	16	0	0	0	0	0	0	63	3	30
Microcoleus	0	0	2	7	0	0	0	0	0	0	9	2	20
Microlunatus	0	20	17	36	0	127	72	0	0	0	272	5	50
Micromonospora	0	0	0	18	0	0	0	0	27	0	45	2	20
Micropepsis	19	0	0	0	0	561	105	0	0	39	724	4	40
Micropruina	0	0	0	0	0	0	21	0	0	0	21	1	10
Microvirga	9	180	127	462	0	78	27	73	35	0	991	8	80
Microvirga massiliensis	0	0	34	0	0	0	0	0	0	0	34	1	10
Minicystis	0	14	0	0	0	12	0	0	0	0	26	2	20
Mizugakiibacter	372	60	0	0	0	307	40	12	104	32	927	7	70
MND1	0	0	0	0	0	97	109	55	240	0	501	4	40
Mobilitalea	0	0	0	0	0	0	0	0	63	0	63	1	10
Modestobacter	0	7	0	0	0	0	0	26	13	0	46	3	30
Moheibacter	0	0	0	0	18	40	25	0	0	0	83	3	30
Mucilaginibacter	175	77	0	14	0	240	107	880	30	10	1533	8	80
Mucilaginibacter boryungensis	0	0	0	0	0	0	0	42	7	0	49	2	20
Mycobacterium	882	546	330	492	46	534	329	707	200	11	4077	10	100
Mycobacterium celatum	26	0	0	0	0	0	0	0	0	0	26	1	10
Mycobacterium cookii	22	0	0	0	0	0	0	0	0	0	22	1	10
Mycobacterium kuopiense	0	0	0	0	0	25	25	0	0	0	50	2	20
Mycobacterium obuense	0	0	0	0	0	20	21	0	0	0	41	2	20
Mycobacterium paraterrae	20	0	0	0	0	0	0	0	0	0	20	1	10
Myroides	0	0	0	0	0	0	46	0	0	0	46	1	10
Myroides odoratus	0	0	0	0	0	0	877	0	0	0	877	1	10
Myxococcales bacterium	0	0	0	19	0	0	0	0	0	0	19	1	10
Nakamurella	0	17	19	31	0	137	184	0	0	0	388	5	50
Nakamurella multipartita	0	0	0	0	0	118	82	0	0	0	200	2	20
Nannocystis	0	0	0	0	11	11	0	0	0	128	150	3	30
Nannocystis exedens	0	2	0	14	0	0	0	0	0	0	16	2	20
NB1-j	0	0	0	0	0	0	21	0	0	0	21	1	10
Neochlamydia	12	0	18	0	30	437	105	0	51	16	669	7	70
Neochlamydia hartmannellae	0	0	0	0	0	0	0	0	12	0	12	1	10
Niabella	0	0	0	0	0	31	100	0	0	0	131	2	20
Niastella	0	0	38	79	0	161	0	38	0	25	341	5	50
Niastella koreensis	0	25	0	0	0	78	0	0	0	0	103	2	20
Nitratireductor	0	0	0	14	0	0	0	0	0	0	14	1	10
Nitrolancea	194	163	38	12	0	81	268	0	154	0	910	7	70
Nitrosomonas	0	0	0	0	0	28	0	0	0	0	28	1	10
Nitrosospira	8	61	35	92	0	102	85	35	16	0	434	8	80
Nitrospira	72	189	385	361	20	182	97	108	403	123	1940	10	100
Nitrospira defluvii	0	0	0	0	17	28	29	0	0	79	153	4	40
Nocardia	28	13	0	42	0	0	0	0	0	0	83	3	30
Nocardia nova	0	0	14	0	0	0	0	0	15	0	29	2	20
Nocardioides	18	318	203	414	54	415	427	166	221	15	2251	10	100
Nocardioides dubius	0	0	0	0	0	13	0	0	0	0	13	1	10
Nocardioides exalbidus	0	0	0	10	0	30	15	0	0	0	55	3	30
Nocardioides lentus	0	0	0	0	0	0	0	0	0	12	12	1	10
Nocardioides tritolerans	0	0	0	27	0	0	0	0	0	0	27	1	10
Nodosilinea	0	0	0	7	0	0	0	0	0	0	7	1	10
Nodosilinea PCC-7104	0	0	0	0	0	16	15	0	0	0	31	2	20
Nonomuraea	13	20	75	55	0	0	0	23	48	0	234	6	60
Nordella	0	14	96	88	142	142	74	0	0	13	569	7	70
Nordella oligomobilis	0	0	22	0	0	0	0	24	36	0	82	3	30
Nostoc	0	0	10	32	0	270	26	0	0	0	338	4	40
Nostoc PCC-73102	0	0	0	0	0	0	10	10	0	0	20	2	20
Nostocoida limicola	0	0	0	0	0	11	0	0	0	0	11	1	10
Noviherbaspirillum	0	67	0	128	0	0	0	92	0	0	287	3	30
Novosphingobium	118	27	15	115	57	726	206	16	0	0	1280	8	80
Nubsella	0	0	0	0	0	0	178	0	0	0	178	1	10
Obscuribacteraceae	0	0	0	0	12	90	56	0	29	19	206	5	50
Occallatibacter	325	15	8	11	0	253	97	34	133	0	876	8	80
Oceanobacillus	45	0	0	0	0	0	0	10	15	0	70	3	30
Oceanobacillus caeni	0	0	0	0	0	0	0	0	30	0	30	1	10
Oceanobacillus indicireducens	0	0	0	0	0	0	0	0	162	0	162	1	10
Ochrobactrum	0	0	0	0	0	0	28	0	0	0	28	1	10
Ohtaekwangia	0	10	0	53	122	279	182	10	0	0	656	6	60
Ohtaekwangia koreensis	0	0	0	14	0	0	0	0	0	0	14	1	10
OLB12	0	0	0	0	0	10	36	0	0	0	46	2	20
OLB14	0	0	0	0	0	295	384	14	19	0	712	4	40
OLB17	0	0	0	0	0	0	19	0	0	0	19	1	10
Oligoflexus	0	10	0	19	8	167	120	0	0	33	357	6	60
OM190	0	0	0	0	0	225	150	10	0	0	385	3	30
OM27 clade	0	0	0	0	0	19	20	0	0	0	39	2	20
Omnitrophales	0	0	0	0	50	18	30	0	0	15	113	4	40
Opitutus	45	59	24	144	132	832	163	59	64	16	1538	10	100
Oscillatoria SAG 1459-8	0	0	0	0	0	0	14	0	0	0	14	1	10
Oscillochloris	0	0	0	0	0	10	0	0	0	0	10	1	10
Oxalophagus	0	41	0	0	0	0	0	62	104	0	207	3	30
Oxalophagus oxalicus	85	56	13	0	0	0	0	79	133	0	366	5	50
P3OB-42	0	0	0	0	0	45	10	0	0	0	55	2	20
Paenarthrobacter	0	18	10	147	203	31	99	31	25	56	620	9	90
Paenibacillus	216	314	174	123	24	292	60	291	184	55	1733	10	100
Paenibacillus aestuarii	0	0	0	0	0	17	0	0	0	0	17	1	10
Paenibacillus alginolyticus	54	71	84	52	0	0	0	0	106	0	367	5	50
Paenibacillus baekrokdamisoli	10	0	0	0	0	0	0	11	69	0	90	3	30
Paenibacillus cellulosilyticus	0	26	0	13	0	0	0	0	44	0	83	3	30
Paenibacillus chartarius	0	0	0	5	0	0	0	0	0	0	5	1	10
Paenibacillus curdlanolyticus	0	0	0	0	0	73	0	0	0	0	73	1	10
Paenibacillus daejeonensis	0	18	0	0	0	0	0	0	0	0	18	1	10
Paenibacillus glycanilyticus	0	18	0	0	0	10	0	41	25	0	94	4	40
Paenibacillus lautus	0	0	0	0	0	0	0	0	29	0	29	1	10
Paenibacillus methanolicus	0	0	0	0	0	11	0	0	0	0	11	1	10
Paenibacillus pectinilyticus	0	0	0	15	0	0	0	0	18	0	33	2	20
Paenibacillus phyllosphaerae	0	0	12	0	0	0	0	0	48	0	60	2	20
Paenibacillus sacheonensis	0	39	0	0	0	0	0	0	29	0	68	2	20
Paenisporosarcina	0	0	0	0	0	0	0	0	16	0	16	1	10
Pajaroellobacter	52	104	92	91	0	63	38	39	0	0	479	7	70
Paludibaculum	0	0	0	0	0	92	0	0	0	0	92	1	10
Paludibaculum fermentans	0	0	0	0	0	161	0	0	0	0	161	1	10
Paludisphaera	0	0	0	0	0	181	58	0	0	0	239	2	20
Paludisphaera borealis	0	0	0	0	0	20	0	0	0	0	20	1	10
Panacibacter	0	42	0	10	0	0	0	0	0	0	52	2	20
Pantanalinema rosaneae	0	0	0	0	0	185	194	0	0	52	431	3	30
Paraburkholderia	0	0	0	0	0	0	52	0	0	0	52	1	10
Paraburkholderia caledonica	0	0	0	0	0	0	0	43	0	0	43	1	10
Paraburkholderia diazotrophica	0	0	0	0	0	0	24	0	0	0	24	1	10
Paraburkholderia graminis	0	22	29	37	0	0	0	74	15	0	177	5	50
Paraburkholderia oxyphila	0	0	0	0	0	0	39	0	0	0	39	1	10
Paraburkholderia phytofirmans	0	0	0	0	0	52	0	0	0	0	52	1	10
Paraburkholderia sartisoli	0	0	0	0	0	28	55	0	0	0	83	2	20
Paraburkholderia terricola	0	0	0	38	0	0	0	0	0	0	38	1	10
Paraclostridium	0	15	26	141	0	0	0	0	0	0	182	3	30
Paracoccus	0	0	0	11	0	69	55	0	0	51	186	4	40
Paracraurococcus	0	0	0	12	0	0	0	0	0	0	12	1	10
Parafilimonas	58	112	66	21	0	262	91	19	121	42	792	9	90
Pararheinheimera soli	0	0	0	0	34	0	0	0	0	7	41	2	20
Parasegetibacter	0	0	0	54	0	0	0	0	0	0	54	1	10
Parasegetibacter luojiensis	0	0	0	14	0	0	0	0	0	0	14	1	10
Parcubacteria	0	0	0	0	122	240	151	10	80	100	703	6	60
Parvibaculum	0	0	0	0	0	18	0	0	0	0	18	1	10
Parviterribacter	0	21	12	19	0	0	0	0	0	0	52	3	30
Patulibacter	0	0	0	0	0	68	0	0	0	0	68	1	10
PAUC26f	0	0	0	0	0	8	122	0	0	0	130	2	20
Paucibacter	0	0	0	0	0	11	0	0	0	0	11	1	10
Paucisalibacillus	23	0	0	0	0	0	0	0	25	0	48	2	20
PB19	0	0	0	0	0	47	7	0	0	0	54	2	20
Pedobacter	0	24	0	97	250	302	229	239	28	23	1192	8	80
Pedobacter agri	0	0	0	0	0	11	10	0	0	0	21	2	20
Pedobacter arcticus	0	0	0	0	0	47	18	0	0	0	65	2	20
Pedobacter ginsengisoli	0	0	0	0	0	0	21	0	0	0	21	1	10
Pedobacter lignilitoris	0	0	0	0	0	33	7	0	0	0	40	2	20
Pedomicrobium	0	0	55	42	228	356	237	19	0	88	1025	7	70
Pedosphaera	77	20	0	0	0	170	10	72	17	21	387	7	70
Pedosphaeraceae	0	0	0	0	146	160	159	205	247	80	997	6	60
Pelagibacterium	0	0	0	0	11	0	0	0	0	19	30	2	20
Pelomonas	0	0	0	15	0	30	0	0	0	0	45	2	20
Pelosinus	16	13	32	42	0	0	0	14	89	0	206	6	60
PeM15	0	0	0	0	0	11	0	0	0	0	11	1	10
Peredibacter	0	18	0	36	0	0	14	10	0	0	78	4	40
Peredibacter starrii	0	0	0	0	0	24	0	39	0	0	63	2	20
Permianibacter	0	0	0	0	0	0	0	0	0	19	19	1	10
Persicaria minor	16	0	0	0	0	0	0	0	0	0	16	1	10
Phaeodactylibacter	0	0	0	0	0	32	13	0	0	0	45	2	20
Phaeospirillum	0	0	0	0	0	0	0	0	0	6	6	1	10
Phaselicystis	0	0	32	44	23	43	14	23	13	18	210	8	80
Phenylobacterium	41	57	33	80	0	216	0	78	0	18	523	7	70
Phormidesmis	0	0	0	3	0	0	0	0	0	0	3	1	10
Phormidium ambiguum	0	0	0	0	0	19	4	0	0	0	23	2	20
Phycicoccus	0	23	113	142	0	0	0	0	0	0	278	3	30
Phycisphaera	0	0	0	0	0	0	11	0	0	0	11	1	10
Pirellula	17	420	423	454	371	606	790	313	387	107	3888	10	100
Piscinibacter	0	0	0	0	16	48	0	0	0	14	78	3	30
Pla1 lineage	0	0	0	0	9	0	0	0	0	14	23	2	20
Pla4 lineage	0	0	0	0	24	0	0	0	0	28	52	2	20
Planctomicrobium	0	0	0	0	434	406	386	0	0	52	1278	4	40
Planctomycetales bacterium	26	183	39	72	0	0	0	0	0	0	320	4	40
Planctopirus	0	28	21	0	58	142	40	12	37	26	364	8	80
Planctopirus limnophila	0	0	0	0	0	22	0	0	0	0	22	1	10
Planococcus	0	0	0	18	0	0	0	0	0	0	18	1	10
Plasticicumulans lactativorans	0	0	0	0	0	21	0	0	0	0	21	1	10
Polaromonas	0	0	0	0	0	0	0	0	0	13	13	1	10
Polyangium	0	0	0	29	16	0	19	0	0	13	77	4	40
Polycyclovorans	0	0	12	6	0	0	0	0	19	0	37	3	30
Pontibacter	0	0	0	22	0	0	0	0	0	0	22	1	10
Porphyrobacter	0	0	0	59	0	0	0	21	31	0	111	3	30
Porphyrobacter mercurialis	0	0	0	0	0	0	0	0	0	45	45	1	10
possible genus 04	0	0	0	0	0	17	7	33	24	0	81	4	40
Prosthecobacter	0	15	0	10	0	273	92	17	26	24	457	7	70
Pseudaminobacter	0	0	0	0	20	37	68	0	0	12	137	4	40
Pseudarcobacter	0	0	0	0	0	0	0	0	0	12	12	1	10
Pseudarthrobacter	0	44	50	335	52	80	78	80	0	12	731	8	80
Pseudenhygromyxa	0	0	0	0	0	0	14	0	0	0	14	1	10
Pseudoflavitalea	0	0	0	0	0	41	0	0	0	12	53	2	20
Pseudogracilibacillus	0	0	0	0	0	0	0	0	119	0	119	1	10
Pseudokineococcus	0	0	0	0	0	0	0	0	0	12	12	1	10
Pseudolabrys	186	337	80	72	61	641	323	85	219	24	2028	10	100
Pseudolabrys taiwanensis	0	0	0	0	0	10	0	0	0	0	10	1	10
Pseudomonas alcaligenes	0	0	0	0	11	10	0	0	0	12	33	3	30
Pseudomonas cichorii	0	0	0	0	0	35	0	0	0	12	47	2	20
Pseudomonas donghuensis	0	0	0	0	0	0	0	0	0	11	11	1	10
Pseudomonas psychrotolerans	0	0	0	0	0	0	0	0	0	12	12	1	10
Pseudomonas rhizosphaerae	0	0	0	0	0	41	0	0	0	0	41	1	10
Pseudomonas tolaasii	0	0	0	0	0	347	318	0	0	0	665	2	20
Pseudonocardia	34	150	124	225	0	0	16	36	35	0	620	7	70
Pseudorhodobacter	0	0	0	0	7	49	14	0	0	11	81	4	40
Pseudorhodoferax	0	0	0	0	0	0	17	0	0	11	28	2	20
Pseudorhodoplanes	0	0	0	0	44	114	60	0	0	11	229	4	40
Pseudoxanthomonas	0	0	0	0	0	267	0	0	0	0	267	1	10
Pseudoxanthomonas mexicana	0	0	0	48	0	17	49	0	0	11	125	4	40
Pseudoxanthomonas sangjuensis	0	0	0	0	0	57	0	0	0	0	57	1	10
Psychrobacillus	66	49	0	0	0	0	0	40	28	0	183	4	40
Psychroglaciecola	0	14	0	0	0	0	0	12	0	0	26	2	20
Puia	0	0	0	0	0	659	88	55	18	22	842	5	50
Pullulanibacillus	147	44	18	0	0	22	0	136	185	11	563	7	70
Qipengyuania	0	0	0	0	0	0	0	0	14	11	25	2	20
Quadrisphaera	0	0	0	0	0	0	0	0	0	20	20	1	10
R7C24	0	0	0	0	0	83	30	0	0	0	113	2	20
Rahnella1	0	0	0	0	11	0	0	0	0	10	21	2	20
Ramlibacter	0	359	52	353	0	90	0	306	52	0	1212	6	60
RB41	0	0	0	0	0	31	120	105	163	0	419	4	40
RCP2-54	0	0	0	0	0	0	14	12	72	0	98	3	30
Reyranella	47	32	201	101	53	144	95	120	122	8	923	10	100
Rheinheimera	0	0	0	0	99	0	0	0	0	7	106	2	20
Rheinheimera aquimaris	0	0	0	0	89	0	0	0	0	7	96	2	20
Rhizobacter	0	63	48	77	0	56	27	37	29	7	344	8	80
Rhizocola	0	0	0	24	0	0	0	0	0	0	24	1	10
Rhodanobacter	152	44	33	0	0	843	642	121	140	12	1987	8	80
Rhodobacter	0	0	0	0	0	83	27	0	0	5	115	3	30
Rhodococcus	0	9	0	36	11	846	3531	12	0	4	4449	7	70
Rhodococcus globerulus	0	10	0	0	0	0	10	0	0	0	20	2	20
Rhodococcus jostii	0	0	0	0	0	20	0	0	0	0	20	1	10
Rhodococcus rhodochrous	0	0	0	0	0	58	23	0	0	0	81	2	20
Rhodocytophaga	0	0	0	14	0	0	0	0	0	0	14	1	10
Rhodoferax	0	0	0	0	0	253	0	0	0	4	257	2	20
Rhodomicrobium	0	0	0	0	0	0	12	0	0	4	16	2	20
Rhodopila globiformis	36	15	0	0	0	0	0	71	0	0	122	3	30
Rhodopirellula	0	0	14	45	11	142	77	19	0	6	314	7	70
Rhodoplanes	0	32	115	85	0	27	32	39	0	0	330	6	60
Rhodopseudomonas	0	0	0	0	5	50	65	0	0	0	120	3	30
Rhodovastum	0	16	0	0	0	91	34	16	0	0	157	4	40
Rokubacteriales	0	0	0	0	0	0	0	19	86	0	105	2	20
Romboutsia	12	11	0	0	0	0	0	0	0	0	23	2	20
Roseiarcus	86	25	0	0	0	103	20	50	32	0	316	6	60
Roseiflexus	0	0	0	0	0	11	0	0	0	0	11	1	10
Roseimicrobium	0	21	22	123	0	130	90	58	7	0	451	7	70
Roseimicrobium gellanilyticum	0	0	0	14	0	18	15	0	0	0	47	3	30
Roseisolibacter	264	35	7	10	0	0	0	0	49	0	365	5	50
Roseomonas	0	14	13	33	0	77	0	16	0	0	153	5	50
Roseomonas lacus	0	0	0	0	0	62	26	0	0	0	88	2	20
Rubellimicrobium	0	0	0	16	0	0	0	0	0	0	16	1	10
Rubrobacter	0	0	0	27	0	0	0	0	0	0	27	1	10
Rugosimonospora	40	0	0	0	0	0	0	0	43	0	83	2	20
Ruminiclostridium	17	0	0	0	0	0	0	0	0	0	17	1	10
Rummeliibacillus	24	64	0	0	0	0	0	0	0	0	88	2	20
Rummeliibacillus stabekisii	0	0	0	0	0	0	0	0	17	0	17	1	10
Saccharibacillus	0	0	0	0	0	0	26	0	0	0	26	1	10
Saccharimonadales	0	0	0	0	125	324	1314	25	23	0	1811	5	50
Saccharopolyspora	14	12	0	25	0	0	0	0	0	0	51	3	30
Salana	0	0	0	0	0	19	0	0	0	0	19	1	10
Sandaracinobacter	0	0	0	0	0	95	0	0	0	0	95	1	10
Sandaracinus	0	0	0	29	13	8	0	0	0	0	50	3	30
Sanguibacter	0	0	0	0	0	52	12	0	0	0	64	2	20
SBR1031	0	0	0	0	0	61	43	0	0	0	104	2	20
Schlesneria	0	0	12	0	0	58	0	0	12	0	82	3	30
Schumannella	0	0	0	0	0	11	0	0	0	0	11	1	10
Sedimentibacter	0	0	0	20	0	0	0	0	12	0	32	2	20
Sediminibacterium	0	10	0	10	0	85	0	0	0	0	105	3	30
Segetibacter	0	404	0	115	0	0	0	155	84	0	758	4	40
Sericytochromatia	0	0	0	0	0	61	28	15	27	0	131	4	40
Serratia fonticola	0	0	0	0	0	89	20	0	0	0	109	2	20
Shimazuella	0	17	121	12	0	0	0	0	23	0	173	4	40
Shinella	0	0	0	0	0	108	26	0	0	0	134	2	20
Silvanigrella	0	0	0	0	0	13	0	0	0	0	13	1	10
Simkaniaceae	0	0	0	0	0	46	0	0	0	0	46	1	10
Simplicispira	0	0	0	12	0	0	0	0	0	0	12	1	10
Singulisphaera	105	39	78	54	0	58	64	92	69	0	559	8	80
Skermanella	0	9	78	410	0	57	74	31	16	0	675	7	70
Solibacillus	74	148	0	9	0	0	0	15	0	0	246	4	40
Solirubrobacter	0	252	227	399	84	84	10	73	101	0	1230	8	80
Sorangium cellulosum	0	14	8	13	0	0	0	0	0	0	35	3	30
Sphaerisporangium	0	18	11	0	0	0	0	16	0	0	45	3	30
Sphaerobacter	0	13	0	0	0	0	0	0	17	0	30	2	20
Sphingobacterium	0	0	0	0	0	155	739	0	0	0	894	2	20
Sphingobacterium bambusae	0	0	0	0	0	44	0	0	0	0	44	1	10
Sphingobacterium corticis	0	0	0	0	0	70	0	0	0	0	70	1	10
Sphingobacterium faecium	0	0	0	0	26	0	0	0	0	0	26	1	10
Sphingobacterium mizutaii	0	0	0	0	0	0	445	0	0	0	445	1	10
Sphingobacterium nematocida	0	0	0	0	0	0	160	0	0	0	160	1	10
Sphingobacterium populi	0	0	0	0	0	83	0	0	0	0	83	1	10
Sphingobacterium yanglingense	0	0	0	0	0	0	44	0	0	0	44	1	10
Sphingobium	0	0	0	0	14	27	6	0	0	0	47	3	30
Sphingomonas	332	1397	914	1572	0	131	65	1182	719	0	6312	8	80
Sphingomonas oligoaromativorans	5	0	0	0	0	0	10	0	0	0	15	2	20
Sphingomonas polyaromaticivorans	0	0	0	0	0	0	0	16	0	0	16	1	10
Sphingopyxis	0	0	0	0	0	33	24	0	0	0	57	2	20
Spirochaeta 2	0	0	0	0	0	43	0	0	0	0	43	1	10
Spirosoma	0	0	0	4	0	0	0	0	0	0	4	1	10
Sporacetigenium	0	0	11	72	0	0	0	0	0	0	83	2	20
Sporichthya	0	0	0	0	13	29	0	0	0	0	42	2	20
Sporocytophaga	0	0	0	0	0	10	0	86	16	0	112	3	30
Sporocytophaga myxococcoides	0	0	0	0	0	0	0	70	0	0	70	1	10
Sporomusa	0	0	0	0	0	0	0	0	22	0	22	1	10
Sporosarcina	905	597	63	0	0	0	0	78	414	0	2057	5	50
Sporosarcina thermotolerans	12	0	0	0	0	0	0	0	0	0	12	1	10
Spumella-like flagellate	0	0	0	0	0	10	0	0	0	0	10	1	10
Stella	0	0	0	0	0	12	0	0	0	0	12	1	10
Stenotrophobacter	0	0	0	39	0	13	12	32	0	0	96	4	40
Stenotrophomonas	0	0	21	0	0	13	208	0	0	0	242	3	30
Stenotrophomonas chelatiphaga	0	0	0	0	0	11	0	0	0	0	11	1	10
Stenotrophomonas nitritireducens	0	0	0	0	0	0	176	0	0	0	176	1	10
Stenotrophomonas rhizophila	0	0	0	18	0	0	11	13	0	0	42	3	30
Steroidobacter	52	0	166	126	168	445	250	42	69	0	1318	8	80
Streptomyces	750	437	492	533	273	2579	324	296	694	0	6378	9	90
Streptomyces nanshensis	0	0	78	110	0	0	0	0	0	0	188	2	20
Streptosporangium	31	29	21	0	0	0	0	14	9	0	104	5	50
Subsaxibacter	0	0	0	0	34	0	0	0	0	0	34	1	10
Sumerlaea	14	58	25	101	82	359	174	15	12	0	840	9	90
SWB02	0	0	0	0	0	1198	860	10	36	0	2104	4	40
Syntrophobacter	0	0	6	12	0	0	0	0	0	0	18	2	20
Tabrizicola	0	0	0	0	0	12	0	0	0	0	12	1	10
Taeseokella	0	0	0	0	22	0	0	0	0	0	22	1	10
Tahibacter	0	0	0	0	0	0	13	0	0	0	13	1	10
Taibaiella	0	0	0	0	0	212	262	50	0	0	524	3	30
Tardiphaga	0	0	0	0	0	0	0	17	0	0	17	1	10
Tellurimicrobium	0	0	32	85	0	0	0	0	0	0	117	2	20
Telmatocola	0	38	33	0	0	8	0	0	0	0	79	3	30
Tepidimicrobium	0	0	0	0	0	0	0	0	15	0	15	1	10
Tepidisphaera	0	132	10	122	0	305	59	122	31	0	781	7	70
Tepidisphaeraceae	0	0	0	0	0	327	117	301	25	0	770	4	40
Terrabacter	25	114	71	182	0	0	0	45	35	0	472	6	60
Terracidiphilus	70	35	0	0	0	0	0	0	0	0	105	2	20
Terrimicrobium	0	0	0	0	70	231	68	18	0	0	387	4	40
Terrimonas	0	0	48	12	225	965	543	26	24	0	1843	7	70
Thauera	0	0	0	0	0	0	11	0	0	0	11	1	10
Thermoactinomyces	0	9	0	0	0	0	0	0	0	0	9	1	10
Thermomonas	0	0	0	0	0	58	19	0	0	0	77	2	20
Thermomonas fusca	0	0	0	18	0	0	0	0	0	0	18	1	10
Thermosporothrix	221	18	8	0	0	0	0	51	0	0	298	4	40
Thiobacillus	0	0	0	0	0	0	0	0	10	0	10	1	10
Tissierella	0	0	0	0	0	0	0	0	76	0	76	1	10
Tolypothrix	0	0	0	10	0	0	0	0	0	0	10	1	10
Trichormus variabilis	0	0	0	0	0	17	13	0	0	0	30	2	20
Truepera	0	0	3	0	7	0	0	0	0	0	10	2	20
Tsukamurella paurometabola	0	0	0	0	0	0	13	0	0	0	13	1	10
Tuberibacillus	0	0	0	0	0	0	0	0	60	0	60	1	10
Tumebacillus	436	92	317	170	0	0	0	132	343	0	1490	6	60
Tumebacillus ginsengisoli	0	393	43	16	0	0	0	26	126	0	604	5	50
Tumebacillus permanentifrigoris	0	21	0	0	0	0	0	0	0	0	21	1	10
Tundrisphaera	0	93	0	41	0	19	33	164	0	0	350	5	50
Turicibacter	33	10	0	0	0	0	0	30	26	0	99	4	40
Turneriella	0	0	0	0	0	31	0	0	0	0	31	1	10
Tuwongella	0	0	0	10	0	0	0	0	0	0	10	1	10
Tychonema	0	0	0	11	0	0	0	0	0	0	11	1	10
Tychonema CCAP 1459-11B	0	0	0	0	0	689	275	0	0	0	964	2	20
UA-50	0	0	0	0	37	20	0	0	0	0	57	2	20
UBA12409	0	0	0	0	18	41	11	0	0	0	70	3	30
Uliginosibacterium	0	0	0	38	0	0	0	0	0	0	38	1	10
URHD0088	0	0	0	0	0	0	0	44	0	0	44	1	10
UTBCD1	0	0	0	0	0	107	20	0	23	0	150	3	30
vadinHA49	0	0	0	0	0	46	41	0	0	0	87	2	20
Vampirovibrionales	0	0	0	0	0	2	0	0	0	0	2	1	10
Variovorax	0	0	0	211	0	85	46	0	0	0	342	3	30
Variovorax dokdonensis	0	0	0	0	0	82	33	0	0	0	115	2	20
Vermiphilaceae	0	0	0	0	24	272	44	0	80	0	420	4	40
Verruc-01	0	0	0	0	0	12	0	0	0	0	12	1	10
Verrucomicrobia bacterium	0	0	0	0	0	0	0	0	0	110	110	1	10
Verrucomicrobium	0	0	0	0	0	0	11	0	0	0	11	1	10
Verrucomicrobiuminosum	0	0	0	0	16	37	46	0	0	0	99	3	30
Verticiella	0	0	0	0	0	22	0	0	0	0	22	1	10
VHS-B3-70	0	0	0	0	0	18	0	0	0	0	18	1	10
Vicinamibacter	0	0	30	22	0	18	0	0	0	0	70	3	30
Vicinamibacteraceae	0	0	0	0	287	615	449	156	148	0	1655	5	50
Vicingus	0	0	0	0	38	0	0	0	0	0	38	1	10
Virgibacillus	4	7	0	0	0	0	0	0	0	0	11	2	20
Virgisporangium	0	0	27	27	0	0	0	0	0	0	54	2	20
Vischeria	0	0	0	10	0	0	0	0	0	0	10	1	10
Vitellibacter	0	0	0	0	19	36	0	0	0	0	55	2	20
Vogesella	0	0	0	0	0	9	0	0	0	0	9	1	10
Vulgatibacter	0	0	10	25	0	0	0	0	0	0	35	2	20
Waddlia	0	0	0	0	2	8	9	0	0	0	19	3	30
Wandonia	0	0	0	0	0	82	6	0	0	0	88	2	20
Williamsia	0	0	0	0	14	42	0	0	0	0	56	2	20
Wolbachia	0	0	0	0	0	36	0	0	0	0	36	1	10
WPS-2	0	0	0	0	0	181	114	127	53	0	475	4	40
WS2	0	0	0	0	0	55	0	10	0	0	65	2	20
WWH38	0	0	0	0	0	78	179	7	294	0	558	4	40
Yersinia frederiksenii	0	0	0	0	0	14	0	0	0	0	14	1	10
Zavarzinella	0	18	0	0	0	0	0	21	0	0	39	2	20
Zixibacteria	0	0	0	0	284	0	51	0	0	0	335	2	20
